# Supplementary material for: 2-Methyl-5,6-methyl­enedi­oxy-3-phenyl­sulfonyl-1-benzofuran
Source: Acta Crystallogr Sect E Struct Rep Online. 2008 Apr 16;64(Pt 5):o849. doi: 10.1107/S160053680800980X (PMC2961259; doi:10.1107/S160053680800980X)
Supplement: Supplementary file 1 [file e-64-0o849-sup1.cif]

##############################################################################
###                                                                        ###
###        Electronic paper (Acta Crystallographica Section E)             ###
###                                                                        ###
##############################################################################
#                                                                            #
# This CIF contains the data in a paper accepted for publication in Acta     #
# Crystallographica Section E. It conforms to the requirements of Notes      #
# for Authors for Section E, and has been peer reviewed under the auspices   #
# of the IUCr Commission on Journals.                                        #
#                                                                            #
# Full details of the Crystallographic Information File format               #
# are given in the paper "The Crystallographic Information File (CIF):       #
# a New Standard Archive File for Crystallography" by S. R. Hall, F. H.      #
# Allen and I. D. Brown [Acta Cryst. (1991), A47, 655-685].                  #
#                                                                            #
# The current version of the core CIF dictionary is obtainable from          #
# ftp://ftp.iucr.org/pub/cif_core.dic. The current version number is 2.4.    #
#                                                                            #
# Software is freely available for graphical display of the structure(s) in  #
# this CIF.  For information consult the CIF home page http://www.iucr.org/  #
# cif/home.html                                                              #
#                                                                            #
# This file may be used for bona fide research purposes within the           #
# scientific community so long as proper attribution is given to the journal # 
# article from which it was obtained.                                        #
#                                                                            #
##############################################################################
                                             
data_global
_audit_creation_method     'form.cif (version 2.0)'
_journal_data_validation_number     ?
_journal_date_recd_electronic     2008-03-18
_journal_date_accepted     2008-04-10
_journal_name_full     'Acta Crystallographica, Section E'
_journal_year     2008
_journal_volume     64
_journal_issue      5
_journal_page_first     o849
_journal_page_last     o849
_journal_paper_category     QO
_journal_coeditor_code     BH2167
_publ_contact_author_name     'Professor Uk Lee'
_publ_contact_author_address
;
Department of Chemistry
Pukyong National University
599-1 Daeyeon 3-dong
Nam-gu
Busan 608-737
Republic of Korea
;
_publ_contact_author_email     uklee@pknu.ac.kr
_publ_contact_author_fax     '+82-51-628-8147'
_publ_contact_author_phone     '+82-51-620-6374'
_publ_section_title
;
2-Methyl-5,6-methylenedioxy-3-phenylsulfonyl-1-benzofuran
;
loop_
    _publ_author_name
    _publ_author_address
    'Choi, Hong Dae'
;
Department of Chemistry
Dongeui University
San 24 Kaya-dong
Busanjin-gu
Busan 614-714
Republic of Korea
;
    'Seo, Pil Ja'
;
Department of Chemistry
Dongeui University
San 24 Kaya-dong
Busanjin-gu
Busan 614-714
Republic of Korea
;
    'Son, Byeng Wha'
;
Department of Chemistry
Pukyong National University
599-1 Daeyeon 3-dong
Nam-gu
Busan 608-737
Republic of Korea
;
    'Lee, Uk'
;
Department of Chemistry
Pukyong National University
599-1 Daeyeon 3-dong
Nam-gu
Busan 608-737
Republic of Korea
;
_exptl_special_details
;
Spectroscopic analysis: ^1^H NMR (CDCl~3~, 400 MHz) \d 2.74 (s, 3H), 5.99 (s,
2H), 6.89 (s, 1H), 7.49--7.52 (m, 2H), 7.55--7.60 (m, 1H), 7.94--7.81 (m, 3H)
EI-MS 316 [<i>M</i>^+^].
;
data_I
_chemical_name_systematic
;
2-Methyl-5,6-methylenedioxy-3-phenylsulfonyl-1-benzofuran
;
_chemical_name_common     ?
_chemical_formula_moiety     'C16 H12 O5 S'
_chemical_formula_sum     'C16 H12 O5 S'
_chemical_formula_iupac     'C16 H12 O5 S'
_chemical_formula_weight     316.32
_chemical_melting_point     ?
_chemical_melting_point_gt     442
_chemical_melting_point_lt     443
_symmetry_cell_setting     triclinic
_symmetry_space_group_name_H-M     'P -1'
_symmetry_space_group_name_Hall     '-P 1'
loop_
    _symmetry_equiv_pos_as_xyz
    'x, y, z'
    '-x, -y, -z'
_cell_length_a     7.4401(3)
_cell_length_b     8.8505(4)
_cell_length_c     11.2406(5)
_cell_angle_alpha     89.8010(10)
_cell_angle_beta     72.5650(10)
_cell_angle_gamma     79.2570(10)
_cell_volume     692.71(5)
_cell_formula_units_Z     2
_cell_measurement_reflns_used     4646
_cell_measurement_theta_min     2.35
_cell_measurement_theta_max     28.17
_cell_measurement_temperature     173(2)
_exptl_crystal_description     block
_exptl_crystal_colour     colourless
_exptl_crystal_size_max     0.40
_exptl_crystal_size_mid     0.20
_exptl_crystal_size_min     0.20
_exptl_crystal_density_diffrn     1.517
_exptl_crystal_density_meas     ?
_exptl_crystal_density_method     'not measured'
_exptl_crystal_F_000     328
_exptl_absorpt_coefficient_mu     0.256
_exptl_absorpt_correction_type     none
_exptl_absorpt_process_details     ?
_exptl_absorpt_correction_T_min     ?
_exptl_absorpt_correction_T_max     ?
_diffrn_ambient_temperature     173(2)
_diffrn_radiation_type     MoK\a
_diffrn_radiation_wavelength     0.71073
_diffrn_radiation_source     'fine-focus sealed tube'
_diffrn_radiation_monochromator     graphite
_diffrn_measurement_device_type     'Bruker SMART CCD'
_diffrn_measurement_method     '\f and \w'
_diffrn_detector_area_resol_mean     10.0
_diffrn_reflns_number     6000
_diffrn_reflns_av_R_equivalents     0.0259
_diffrn_reflns_av_sigmaI/netI     0.0234
_diffrn_reflns_theta_min     2.93
_diffrn_reflns_theta_max     27.00
_diffrn_reflns_theta_full     27.00
_diffrn_measured_fraction_theta_max     0.982
_diffrn_measured_fraction_theta_full     0.982
_diffrn_reflns_limit_h_min     -9
_diffrn_reflns_limit_h_max     9
_diffrn_reflns_limit_k_min     -11
_diffrn_reflns_limit_k_max     11
_diffrn_reflns_limit_l_min     -14
_diffrn_reflns_limit_l_max     13
_diffrn_standards_number     0
_diffrn_standards_interval_count     .
_diffrn_standards_interval_time     .
_diffrn_standards_decay_%     .
_refine_special_details     ?
_reflns_number_total     2983
_reflns_number_gt     2746
_reflns_threshold_expression     I>2\s(I)
_refine_ls_structure_factor_coef     Fsqd
_refine_ls_matrix_type     full
_refine_ls_R_factor_all     0.0393
_refine_ls_R_factor_gt     0.0360
_refine_ls_wR_factor_gt     0.0932
_refine_ls_wR_factor_ref     0.0959
_refine_ls_goodness_of_fit_ref     1.051
_refine_ls_restrained_S_all     1.051
_refine_ls_number_reflns     2983
_refine_ls_number_parameters     200
_refine_ls_number_restraints     0
_refine_ls_hydrogen_treatment     constr
_refine_ls_weighting_scheme     calc
_refine_ls_weighting_details
       'calc w = 1/[\s^2^(Fo^2^)+(0.0449P)^2^+0.3658P] where P=(Fo^2^+2Fc^2^)/3'
_atom_sites_solution_hydrogens     geom
_atom_sites_solution_primary     direct
_atom_sites_solution_secondary     difmap
_refine_ls_shift/su_max     ?
_refine_ls_shift/su_max_lt     0.001
_refine_ls_shift/su_mean     0.000
_refine_diff_density_max     0.317
_refine_diff_density_min     -0.381
_refine_ls_extinction_method     none
_refine_ls_extinction_coef     ?
loop_
    _atom_type_symbol
    _atom_type_description
    _atom_type_scat_dispersion_real
    _atom_type_scat_dispersion_imag
    _atom_type_scat_source
    'C' 'C' 0.0033 0.0016
                         'International Tables Vol C Tables 4.2.6.8 and 6.1.1.4'
    'H' 'H' 0.0000 0.0000
                         'International Tables Vol C Tables 4.2.6.8 and 6.1.1.4'
    'O' 'O' 0.0106 0.0060
                         'International Tables Vol C Tables 4.2.6.8 and 6.1.1.4'
    'S' 'S' 0.1246 0.1234
                         'International Tables Vol C Tables 4.2.6.8 and 6.1.1.4'
_computing_data_collection     'SMART (Bruker, 2001)'
_computing_cell_refinement     'SAINT (Bruker, 2001)'
_computing_data_reduction     'SAINT (Bruker, 2001)'
_computing_structure_solution     'SHELXS97 (Sheldrick, 2008)'
_computing_structure_refinement     'SHELXL97 (Sheldrick, 2008)'
_computing_molecular_graphics
;
ORTEP-3 (Farrugia, 1997) and DIAMOND (Brandenburg, 1998)
;
_computing_publication_material     'SHELXL97 (Sheldrick, 2008)'
loop_
    _atom_site_type_symbol
    _atom_site_label
    _atom_site_fract_x
    _atom_site_fract_y
    _atom_site_fract_z
    _atom_site_U_iso_or_equiv
    _atom_site_adp_type
    _atom_site_calc_flag
    _atom_site_refinement_flags
    _atom_site_occupancy
    _atom_site_disorder_assembly
    _atom_site_disorder_group
    S S 0.36347(5) 0.72181(4) 0.70730(3) 0.02587(12) Uani d . 1 . .
    O O1 0.16796(16) 1.11741(12) 0.58768(11) 0.0317(3) Uani d . 1 . .
    O O2 0.46615(19) 0.74239(14) 0.16742(10) 0.0364(3) Uani d . 1 . .
    O O3 0.3156(2) 0.98837(15) 0.14228(11) 0.0399(3) Uani d . 1 . .
    O O4 0.52005(16) 0.61904(13) 0.62032(10) 0.0313(3) Uani d . 1 . .
    O O5 0.38566(18) 0.77361(16) 0.82216(11) 0.0388(3) Uani d . 1 . .
    C C1 0.2989(2) 0.88120(17) 0.62765(14) 0.0250(3) Uani d . 1 . .
    C C2 0.3186(2) 0.88013(17) 0.49576(14) 0.0236(3) Uani d . 1 . .
    C C3 0.4015(2) 0.76992(17) 0.39479(13) 0.0249(3) Uani d . 1 . .
    H H3 0.4609 0.6676 0.4039 0.030 Uiso calc R 1 . .
    C C4 0.3893(2) 0.82284(18) 0.28230(14) 0.0266(3) Uani d . 1 . .
    C C5 0.3014(2) 0.97239(19) 0.26672(15) 0.0290(3) Uani d . 1 . .
    C C6 0.2216(2) 1.08254(18) 0.36244(16) 0.0311(3) Uani d . 1 . .
    H H6 0.1631 1.1847 0.3521 0.037 Uiso calc R 1 . .
    C C7 0.2350(2) 1.02901(17) 0.47682(15) 0.0263(3) Uani d . 1 . .
    C C8 0.2083(2) 1.02469(19) 0.67807(15) 0.0299(3) Uani d . 1 . .
    C C9 0.1598(2) 0.63445(17) 0.74530(14) 0.0259(3) Uani d . 1 . .
    C C10 0.1304(2) 0.54383(18) 0.65468(16) 0.0311(3) Uani d . 1 . .
    H H10 0.2229 0.5230 0.5745 0.037 Uiso calc R 1 . .
    C C11 -0.0363(3) 0.4846(2) 0.6836(2) 0.0397(4) Uani d . 1 . .
    H H11 -0.0595 0.4236 0.6225 0.048 Uiso calc R 1 . .
    C C12 -0.1687(3) 0.5136(2) 0.8009(2) 0.0443(5) Uani d . 1 . .
    H H12 -0.2836 0.4739 0.8194 0.053 Uiso calc R 1 . .
    C C13 -0.1355(3) 0.6000(2) 0.89174(19) 0.0455(5) Uani d . 1 . .
    H H13 -0.2253 0.6162 0.9731 0.055 Uiso calc R 1 . .
    C C14 0.0288(3) 0.6630(2) 0.86401(16) 0.0366(4) Uani d . 1 . .
    H H14 0.0512 0.7245 0.9252 0.044 Uiso calc R 1 . .
    C C15 0.4011(3) 0.8388(2) 0.08173(17) 0.0467(5) Uani d . 1 . .
    H H15A 0.3056 0.7952 0.0546 0.056 Uiso calc R 1 . .
    H H15B 0.5103 0.8463 0.0071 0.056 Uiso calc R 1 . .
    C C16 0.1447(3) 1.0983(2) 0.80603(17) 0.0421(4) Uani d . 1 . .
    H H16A 0.0064 1.1036 0.8430 0.063 Uiso calc R 1 . .
    H H16B 0.1720 1.2027 0.8021 0.063 Uiso calc R 1 . .
    H H16C 0.2137 1.0374 0.8574 0.063 Uiso calc R 1 . .
loop_
    _atom_site_aniso_label
    _atom_site_aniso_U_11
    _atom_site_aniso_U_22
    _atom_site_aniso_U_33
    _atom_site_aniso_U_12
    _atom_site_aniso_U_13
    _atom_site_aniso_U_23
    S 0.0256(2) 0.0340(2) 0.01994(19) -0.00685(15) -0.00916(14) 0.00132(14)
    O1 0.0297(6) 0.0249(5) 0.0371(6) -0.0040(4) -0.0060(5) -0.0037(5)
    O2 0.0539(8) 0.0377(6) 0.0213(5) -0.0141(6) -0.0137(5) 0.0014(5)
    O3 0.0539(8) 0.0439(7) 0.0329(6) -0.0191(6) -0.0238(6) 0.0157(5)
    O4 0.0265(6) 0.0366(6) 0.0286(6) -0.0008(5) -0.0082(4) 0.0029(5)
    O5 0.0428(7) 0.0556(8) 0.0249(6) -0.0163(6) -0.0164(5) 0.0010(5)
    C1 0.0237(7) 0.0285(7) 0.0236(7) -0.0070(6) -0.0071(5) -0.0009(6)
    C2 0.0223(7) 0.0257(7) 0.0243(7) -0.0070(5) -0.0080(5) 0.0024(5)
    C3 0.0284(7) 0.0238(7) 0.0236(7) -0.0054(6) -0.0091(6) 0.0014(6)
    C4 0.0299(7) 0.0295(8) 0.0236(7) -0.0124(6) -0.0090(6) 0.0024(6)
    C5 0.0296(8) 0.0355(8) 0.0291(8) -0.0148(6) -0.0145(6) 0.0115(6)
    C6 0.0284(8) 0.0262(7) 0.0418(9) -0.0072(6) -0.0142(7) 0.0107(7)
    C7 0.0226(7) 0.0244(7) 0.0319(8) -0.0065(5) -0.0069(6) -0.0002(6)
    C8 0.0252(7) 0.0329(8) 0.0304(8) -0.0093(6) -0.0044(6) -0.0045(6)
    C9 0.0254(7) 0.0273(7) 0.0257(7) -0.0053(6) -0.0089(6) 0.0048(6)
    C10 0.0328(8) 0.0276(8) 0.0336(8) -0.0028(6) -0.0131(7) 0.0014(6)
    C11 0.0406(9) 0.0276(8) 0.0580(11) -0.0083(7) -0.0244(9) 0.0041(8)
    C12 0.0325(9) 0.0333(9) 0.0694(13) -0.0113(7) -0.0160(9) 0.0172(9)
    C13 0.0332(9) 0.0470(11) 0.0467(11) -0.0073(8) 0.0017(8) 0.0132(8)
    C14 0.0366(9) 0.0406(9) 0.0290(8) -0.0078(7) -0.0045(7) 0.0023(7)
    C15 0.0520(11) 0.0598(12) 0.0258(9) -0.0075(9) -0.0105(8) 0.0105(8)
    C16 0.0381(9) 0.0464(10) 0.0364(9) -0.0107(8) -0.0017(7) -0.0164(8)
_geom_special_details     ?
loop_
    _geom_bond_atom_site_label_1
    _geom_bond_atom_site_label_2
    _geom_bond_site_symmetry_2
    _geom_bond_distance
    _geom_bond_publ_flag
    S O5 . 1.4369(12) ?
    S O4 . 1.4384(12) ?
    S C1 . 1.7374(16) ?
    S C9 . 1.7674(15) ?
    O1 C8 . 1.371(2) ?
    O1 C7 . 1.3794(18) ?
    O2 C4 . 1.3833(18) ?
    O2 C15 . 1.418(2) ?
    O3 C5 . 1.3797(19) ?
    O3 C15 . 1.433(2) ?
    C1 C8 . 1.358(2) ?
    C1 C2 . 1.445(2) ?
    C2 C7 . 1.393(2) ?
    C2 C3 . 1.409(2) ?
    C3 C4 . 1.369(2) ?
    C3 H3 . 0.9500 ?
    C4 C5 . 1.398(2) ?
    C5 C6 . 1.367(2) ?
    C6 C7 . 1.394(2) ?
    C6 H6 . 0.9500 ?
    C8 C16 . 1.484(2) ?
    C9 C14 . 1.388(2) ?
    C9 C10 . 1.390(2) ?
    C10 C11 . 1.385(2) ?
    C10 H10 . 0.9500 ?
    C11 C12 . 1.380(3) ?
    C11 H11 . 0.9500 ?
    C12 C13 . 1.384(3) ?
    C12 H12 . 0.9500 ?
    C13 C14 . 1.388(3) ?
    C13 H13 . 0.9500 ?
    C14 H14 . 0.9500 ?
    C15 H15A . 0.9900 ?
    C15 H15B . 0.9900 ?
    C16 H16A . 0.9800 ?
    C16 H16B . 0.9800 ?
    C16 H16C . 0.9800 ?
loop_
    _geom_angle_atom_site_label_1
    _geom_angle_atom_site_label_2
    _geom_angle_atom_site_label_3
    _geom_angle_site_symmetry_1
    _geom_angle_site_symmetry_3
    _geom_angle
    _geom_angle_publ_flag
    O5 S O4 . . 119.53(7) ?
    O5 S C1 . . 108.96(8) ?
    O4 S C1 . . 107.55(7) ?
    O5 S C9 . . 107.76(7) ?
    O4 S C9 . . 108.26(7) ?
    C1 S C9 . . 103.65(7) ?
    C8 O1 C7 . . 107.02(12) ?
    C4 O2 C15 . . 105.85(13) ?
    C5 O3 C15 . . 105.87(13) ?
    C8 C1 C2 . . 107.71(14) ?
    C8 C1 S . . 126.84(12) ?
    C2 C1 S . . 125.26(11) ?
    C7 C2 C3 . . 120.48(14) ?
    C7 C2 C1 . . 104.66(13) ?
    C3 C2 C1 . . 134.85(14) ?
    C4 C3 C2 . . 114.24(14) ?
    C4 C3 H3 . . 122.9 ?
    C2 C3 H3 . . 122.9 ?
    C3 C4 O2 . . 126.58(14) ?
    C3 C4 C5 . . 123.90(14) ?
    O2 C4 C5 . . 109.48(13) ?
    C6 C5 O3 . . 127.47(15) ?
    C6 C5 C4 . . 123.31(14) ?
    O3 C5 C4 . . 109.19(14) ?
    C5 C6 C7 . . 112.80(14) ?
    C5 C6 H6 . . 123.6 ?
    C7 C6 H6 . . 123.6 ?
    O1 C7 C2 . . 110.33(13) ?
    O1 C7 C6 . . 124.42(14) ?
    C2 C7 C6 . . 125.25(15) ?
    C1 C8 O1 . . 110.29(14) ?
    C1 C8 C16 . . 134.18(17) ?
    O1 C8 C16 . . 115.53(15) ?
    C14 C9 C10 . . 121.50(15) ?
    C14 C9 S . . 118.94(13) ?
    C10 C9 S . . 119.51(12) ?
    C11 C10 C9 . . 118.71(16) ?
    C11 C10 H10 . . 120.6 ?
    C9 C10 H10 . . 120.6 ?
    C12 C11 C10 . . 120.33(17) ?
    C12 C11 H11 . . 119.8 ?
    C10 C11 H11 . . 119.8 ?
    C11 C12 C13 . . 120.56(17) ?
    C11 C12 H12 . . 119.7 ?
    C13 C12 H12 . . 119.7 ?
    C12 C13 C14 . . 120.04(18) ?
    C12 C13 H13 . . 120.0 ?
    C14 C13 H13 . . 120.0 ?
    C9 C14 C13 . . 118.81(17) ?
    C9 C14 H14 . . 120.6 ?
    C13 C14 H14 . . 120.6 ?
    O2 C15 O3 . . 108.47(14) ?
    O2 C15 H15A . . 110.0 ?
    O3 C15 H15A . . 110.0 ?
    O2 C15 H15B . . 110.0 ?
    O3 C15 H15B . . 110.0 ?
    H15A C15 H15B . . 108.4 ?
    C8 C16 H16A . . 109.5 ?
    C8 C16 H16B . . 109.5 ?
    H16A C16 H16B . . 109.5 ?
    C8 C16 H16C . . 109.5 ?
    H16A C16 H16C . . 109.5 ?
    H16B C16 H16C . . 109.5 ?
loop_
    _geom_torsion_atom_site_label_1
    _geom_torsion_atom_site_label_2
    _geom_torsion_atom_site_label_3
    _geom_torsion_atom_site_label_4
    _geom_torsion_site_symmetry_1
    _geom_torsion_site_symmetry_2
    _geom_torsion_site_symmetry_3
    _geom_torsion_site_symmetry_4
    _geom_torsion
    _geom_torsion_publ_flag
    O5 S C1 C8 . . . . -25.07(16) ?
    O4 S C1 C8 . . . . -156.01(14) ?
    C9 S C1 C8 . . . . 89.47(15) ?
    O5 S C1 C2 . . . . 160.50(12) ?
    O4 S C1 C2 . . . . 29.55(15) ?
    C9 S C1 C2 . . . . -84.96(14) ?
    C8 C1 C2 C7 . . . . 0.06(16) ?
    S C1 C2 C7 . . . . 175.39(11) ?
    C8 C1 C2 C3 . . . . 178.25(16) ?
    S C1 C2 C3 . . . . -6.4(3) ?
    C7 C2 C3 C4 . . . . -0.6(2) ?
    C1 C2 C3 C4 . . . . -178.60(15) ?
    C2 C3 C4 O2 . . . . 176.68(14) ?
    C2 C3 C4 C5 . . . . -0.5(2) ?
    C15 O2 C4 C3 . . . . 174.65(16) ?
    C15 O2 C4 C5 . . . . -7.83(18) ?
    C15 O3 C5 C6 . . . . -177.05(17) ?
    C15 O3 C5 C4 . . . . 4.93(18) ?
    C3 C4 C5 C6 . . . . 1.3(2) ?
    O2 C4 C5 C6 . . . . -176.29(14) ?
    C3 C4 C5 O3 . . . . 179.42(14) ?
    O2 C4 C5 O3 . . . . 1.82(17) ?
    O3 C5 C6 C7 . . . . -178.56(14) ?
    C4 C5 C6 C7 . . . . -0.8(2) ?
    C8 O1 C7 C2 . . . . -0.15(16) ?
    C8 O1 C7 C6 . . . . -179.74(14) ?
    C3 C2 C7 O1 . . . . -178.45(12) ?
    C1 C2 C7 O1 . . . . 0.06(16) ?
    C3 C2 C7 C6 . . . . 1.1(2) ?
    C1 C2 C7 C6 . . . . 179.64(14) ?
    C5 C6 C7 O1 . . . . 179.15(13) ?
    C5 C6 C7 C2 . . . . -0.4(2) ?
    C2 C1 C8 O1 . . . . -0.16(17) ?
    S C1 C8 O1 . . . . -175.39(11) ?
    C2 C1 C8 C16 . . . . 179.14(17) ?
    S C1 C8 C16 . . . . 3.9(3) ?
    C7 O1 C8 C1 . . . . 0.19(17) ?
    C7 O1 C8 C16 . . . . -179.25(13) ?
    O5 S C9 C14 . . . . 17.03(15) ?
    O4 S C9 C14 . . . . 147.62(13) ?
    C1 S C9 C14 . . . . -98.37(14) ?
    O5 S C9 C10 . . . . -165.42(12) ?
    O4 S C9 C10 . . . . -34.83(14) ?
    C1 S C9 C10 . . . . 79.18(13) ?
    C14 C9 C10 C11 . . . . 1.7(2) ?
    S C9 C10 C11 . . . . -175.83(12) ?
    C9 C10 C11 C12 . . . . -0.9(2) ?
    C10 C11 C12 C13 . . . . -1.1(3) ?
    C11 C12 C13 C14 . . . . 2.3(3) ?
    C10 C9 C14 C13 . . . . -0.5(3) ?
    S C9 C14 C13 . . . . 177.04(14) ?
    C12 C13 C14 C9 . . . . -1.5(3) ?
    C4 O2 C15 O3 . . . . 10.86(19) ?
    C5 O3 C15 O2 . . . . -9.81(19) ?
loop_
    _geom_hbond_atom_site_label_D
    _geom_hbond_atom_site_label_H
    _geom_hbond_atom_site_label_A
    _geom_hbond_site_symmetry_A
    _geom_hbond_distance_DH
    _geom_hbond_distance_HA
    _geom_hbond_distance_DA
    _geom_hbond_angle_DHA
    _geom_hbond_publ_flag
    C6 H6 Cg 2_576 0.95 2.83 3.722(3) 152.2 yes
    C3 H3 O4 2_666 0.95 2.53 3.379(2) 149.5 yes
    C12 H12 O2 2_566 0.95 2.53 3.398(2) 152.8 yes
    C16 H16C O5 . 0.98 2.42 3.127(3) 129.0 yes
