# Supplementary material for: 2-Methyl-5,6-methyl­enedi­oxy-3-phenyl­sulfonyl-1-benzofuran
Source: Acta Crystallogr Sect E Struct Rep Online. 2008 Apr 16;64(Pt 5):o849. doi: 10.1107/S160053680800980X (PMC2961259; doi:10.1107/S160053680800980X)
Supplement: Supplementary file 2 [file e-64-0o849-Isup2.hkl]

# 
# h,k,l, Fc-squared, Fo-squared, sigma(Fo-squared) and status flag 
# 
data_I
_shelx_title ' 08D IN P-1' 
_shelx_refln_list_code          4 
_shelx_F_calc_maximum      142.48 
_exptl_crystal_F_000       328.00 
_reflns_d_resolution_high  0.7828 
 
loop_ 
 _symmetry_equiv_pos_as_xyz 
 'x, y, z' 
 '-x, -y, -z' 
 
_cell_length_a     7.4401 
_cell_length_b     8.8505 
_cell_length_c    11.2406 
_cell_angle_alpha  89.801 
_cell_angle_beta   72.565 
_cell_angle_gamma  79.257 
 
_shelx_F_squared_multiplier     1.000 
 
loop_ 
 _refln_index_h 
 _refln_index_k 
 _refln_index_l 
 _refln_F_squared_calc 
 _refln_F_squared_meas 
 _refln_F_squared_sigma 
 _refln_observed_status 
   1   0   0     1108.70     1080.18      6.15 o 
   2   0   0      738.37      749.39      5.08 o 
   3   0   0        3.63        4.21      0.26 o 
   4   0   0      490.98      490.79      2.24 o 
   5   0   0      126.32      118.80      1.25 o 
   6   0   0      296.84      296.64      6.08 o 
   7   0   0        7.09        8.59      0.72 o 
   8   0   0       30.91       32.55      1.75 o 
  -8   1   0       58.55       64.43      2.43 o 
  -7   1   0        8.88        9.62      1.17 o 
  -6   1   0      279.88      272.77      3.96 o 
  -5   1   0      121.23      124.81      1.43 o 
  -4   1   0       47.78       47.67      0.88 o 
  -3   1   0      330.88      315.49      2.24 o 
  -2   1   0      381.22      350.83      1.43 o 
  -1   1   0     5670.78     5249.83     91.56 o 
   1   1   0      282.51      284.06      6.51 o 
   2   1   0    20299.56    16062.51    788.11 o 
   3   1   0     3462.79     3446.74     68.46 o 
   4   1   0      299.02      311.11      4.96 o 
   5   1   0       63.79       62.17      1.12 o 
   6   1   0       83.03       78.34      1.63 o 
   7   1   0       31.89       32.50      0.84 o 
  -8   2   0       44.80       53.74      2.33 o 
  -7   2   0       59.76       64.43      2.33 o 
  -6   2   0      140.63      150.05      2.05 o 
  -5   2   0      275.43      257.89      2.33 o 
  -4   2   0      116.16      110.77      1.88 o 
  -3   2   0      543.42      611.96      2.87 o 
  -2   2   0       25.10       35.74      1.13 o 
  -1   2   0     4883.60     4535.40    146.64 o 
   0   2   0       22.65       32.33      0.89 o 
   1   2   0     3190.03     3006.38      9.81 o 
   2   2   0    10314.88     9525.06    226.39 o 
   3   2   0      237.36      249.36      2.45 o 
   4   2   0     1628.67     1618.46     37.19 o 
   5   2   0       77.46       91.44      1.81 o 
   6   2   0       60.66       58.80      1.27 o 
   7   2   0       49.96       53.36      1.51 o 
   8   2   0       87.40      103.59      2.82 o 
  -8   3   0        3.43        3.40      1.17 o 
  -7   3   0      133.84      133.71      3.40 o 
  -6   3   0      209.36      214.95      3.89 o 
  -5   3   0       88.19       91.49      4.32 o 
  -4   3   0       78.57       81.69      2.28 o 
  -3   3   0      458.22      440.67      6.75 o 
  -2   3   0      287.88      287.51      4.70 o 
  -1   3   0      811.88      880.68     12.47 o 
   0   3   0       10.20        9.88      0.34 o 
   1   3   0     2092.95     1998.39     22.39 o 
   2   3   0       32.94       29.38      0.87 o 
   3   3   0      315.66      342.29     15.50 o 
   4   3   0     1999.78     2086.42     14.77 o 
   5   3   0        0.68        1.78      1.21 o 
   6   3   0      112.70      119.71      4.18 o 
   7   3   0        4.77        4.68      0.65 o 
   8   3   0       63.68       63.42      2.67 o 
  -7   4   0      168.96      165.30      3.89 o 
  -6   4   0       13.39       11.76      1.26 o 
  -5   4   0      193.99      175.60      3.40 o 
  -4   4   0      268.50      279.72      1.98 o 
  -3   4   0      345.05      380.25      3.89 o 
  -2   4   0       29.02       27.89      1.03 o 
  -1   4   0      100.29       73.13      0.93 o 
   0   4   0      240.06      225.60      2.60 o 
   1   4   0      839.42      863.26      6.82 o 
   2   4   0      103.64       91.10      1.20 o 
   3   4   0      652.49      654.64     16.96 o 
   4   4   0       79.19       86.93      1.37 o 
   5   4   0        8.22        8.92      0.65 o 
   6   4   0      114.40      110.78      1.86 o 
   7   4   0        4.53        6.64      0.72 o 
   8   4   0        8.03        8.10      0.86 o 
  -7   5   0        5.30        8.75      1.36 o 
  -6   5   0       24.12       25.75      1.65 o 
  -5   5   0        9.55        8.75      1.07 o 
  -4   5   0       11.55        9.12      0.87 o 
  -3   5   0      347.54      338.29      7.12 o 
  -2   5   0      251.00      273.53      5.10 o 
  -1   5   0      277.57      255.64      4.53 o 
   0   5   0       45.53       36.26      0.54 o 
   1   5   0      111.42      123.75      1.04 o 
   2   5   0      154.07      142.52      1.65 o 
   3   5   0      183.19      193.67      2.92 o 
   4   5   0       54.71       53.78      1.55 o 
   5   5   0       98.36       91.88      1.65 o 
   6   5   0      150.41      138.69      2.13 o 
   7   5   0        3.57        4.68      0.69 o 
   8   5   0        1.18        1.54      0.65 o 
  -6   6   0        0.73        1.26      0.87 o 
  -5   6   0        6.97        6.51      1.07 o 
  -4   6   0      143.49      137.70      3.11 o 
  -3   6   0       26.07       30.67      3.69 o 
  -2   6   0      101.02       85.84      1.29 o 
  -1   6   0      299.09      295.80      2.43 o 
   0   6   0       10.36        6.94      0.33 o 
   1   6   0        7.39        6.30      0.31 o 
   2   6   0       32.83       32.12      0.89 o 
   3   6   0       72.50       81.75      1.46 o 
   4   6   0        0.09       -0.21      0.39 o 
   5   6   0        2.87        5.16      0.68 o 
   6   6   0        7.94        9.69      0.76 o 
   7   6   0       17.73       15.34      0.93 o 
   8   6   0       31.24       25.24      1.80 o 
  -5   7   0        3.06        4.47      0.97 o 
  -4   7   0       29.27       27.89      1.55 o 
  -3   7   0       19.48       23.15      2.72 o 
  -2   7   0      263.38      254.69      4.42 o 
  -1   7   0       85.61       82.98      1.44 o 
   0   7   0       38.42       28.23      0.60 o 
   1   7   0       94.38       91.53      1.23 o 
   2   7   0        7.09        6.64      0.58 o 
   3   7   0      353.81      362.78      5.98 o 
   4   7   0       41.11       38.78      1.17 o 
   5   7   0       76.33       72.86      2.33 o 
   6   7   0        0.33       -0.19      0.49 o 
   7   7   0       13.13       12.09      1.65 o 
   8   7   0       43.08       54.13      1.72 o 
  -5   8   0       12.37       12.24      1.46 o 
  -4   8   0        1.29        2.24      0.78 o 
  -3   8   0       11.32       10.20      1.07 o 
  -2   8   0       50.29       52.02      2.19 o 
  -1   8   0       58.85       58.79      0.93 o 
   0   8   0      392.93      368.53      2.62 o 
   1   8   0        0.03       -0.27      0.37 o 
   2   8   0      184.24      183.38      2.40 o 
   3   8   0        1.30        0.88      0.40 o 
   4   8   0        9.00        7.99      0.69 o 
   5   8   0      204.89      203.57      6.41 o 
   6   8   0      130.19      128.04      2.34 o 
   7   8   0       13.14       11.94      0.99 o 
  -3   9   0       10.63        9.52      1.17 o 
  -1   9   0        1.79        1.36      0.68 o 
   0   9   0        2.31        2.60      0.68 o 
   1   9   0      134.86      124.54      2.09 o 
   2   9   0       44.00       40.24      1.31 o 
   3   9   0        8.41        8.49      0.79 o 
   4   9   0       62.15       64.87      2.77 o 
   5   9   0       31.30       32.33      1.31 o 
   6   9   0       37.84       39.89      1.48 o 
  -1  10   0       12.80       10.20      1.26 o 
   0  10   0        9.82       11.79      1.70 o 
   1  10   0        2.43        2.14      0.62 o 
   2  10   0       35.86       34.91      2.82 o 
   3  10   0        7.66        9.10      0.86 o 
   4  10   0       12.73       13.25      0.99 o 
   5  10   0       10.93       11.92      1.03 o 
   0  11   0       19.64       19.34      1.55 o 
   1  11   0        5.90        8.15      1.55 o 
   2  11   0       43.52       46.15      1.94 o 
   3  11   0        3.70        3.09      1.31 o 
  -3 -11   1       23.08       22.93      1.24 o 
  -2 -11   1        5.07        5.53      0.79 o 
  -1 -11   1       98.04      103.88      3.21 o 
   0 -11   1        0.36        2.33      0.97 o 
  -5 -10   1       17.51       15.45      1.06 o 
  -4 -10   1        0.78       -0.55      0.58 o 
  -3 -10   1        0.34        0.05      0.51 o 
  -2 -10   1      176.65      168.68      6.17 o 
  -1 -10   1       54.49       59.08      4.42 o 
   0 -10   1      108.51      105.53      3.01 o 
   2 -10   1       12.14       14.58      1.36 o 
  -6  -9   1       25.53       23.50      1.23 o 
  -5  -9   1        1.21        2.02      0.73 o 
  -4  -9   1        1.60        2.74      0.61 o 
  -3  -9   1        0.91        1.15      0.92 o 
  -2  -9   1       17.41       18.88      0.96 o 
  -1  -9   1        0.65        0.89      0.51 o 
   0  -9   1       30.94       30.62      1.13 o 
   1  -9   1        0.69       -0.49      0.68 o 
   2  -9   1      135.61      137.80      3.21 o 
   3  -9   1        0.07        0.49      0.78 o 
   4  -9   1        2.64        3.50      1.07 o 
  -7  -8   1        2.29        1.77      0.68 o 
  -6  -8   1       52.82       48.14      2.09 o 
  -5  -8   1       92.30       90.95      4.47 o 
  -4  -8   1       56.68       56.25      2.24 o 
  -3  -8   1       15.06       12.61      0.79 o 
  -2  -8   1       25.02       23.61      1.02 o 
  -1  -8   1        6.15        7.46      0.65 o 
   0  -8   1       44.24       36.79      1.10 o 
   1  -8   1        1.35        3.08      0.41 o 
   2  -8   1       17.17       16.59      2.82 o 
   3  -8   1        4.08        7.46      1.17 o 
   4  -8   1       36.89       35.47      1.85 o 
   5  -8   1       13.02       10.88      1.36 o 
  -7  -7   1       14.46       13.26      1.36 o 
  -6  -7   1      103.45      101.09      2.28 o 
  -5  -7   1        4.00        3.84      0.61 o 
  -4  -7   1      137.41      135.04      2.09 o 
  -3  -7   1      396.47      409.10      8.60 o 
  -2  -7   1       75.90       72.51      2.67 o 
  -1  -7   1       16.63       14.34      0.69 o 
   0  -7   1      117.72      110.32      1.26 o 
   1  -7   1       40.24       36.07      0.69 o 
   2  -7   1       69.55       51.03      1.89 o 
   3  -7   1       27.70       25.08      2.72 o 
   4  -7   1        5.58        6.33      1.31 o 
   5  -7   1        5.95        8.84      1.26 o 
   6  -7   1        4.03        3.69      0.97 o 
  -8  -6   1        8.62       10.44      0.95 o 
  -7  -6   1       21.22       16.88      1.07 o 
  -6  -6   1       18.74       20.13      0.99 o 
  -5  -6   1       80.24       86.31      1.68 o 
  -4  -6   1      440.95      414.67      3.44 o 
  -3  -6   1       74.52       78.18      1.44 o 
  -2  -6   1      109.05      109.23      1.58 o 
  -1  -6   1      689.93      735.54      4.74 o 
   0  -6   1        2.43        3.97      0.28 o 
   1  -6   1      207.89      190.85      1.36 o 
   2  -6   1      544.17      505.59      9.51 o 
   3  -6   1      121.73      122.13      4.66 o 
   4  -6   1       19.88       15.45      1.51 o 
   5  -6   1       50.53       48.59      2.04 o 
   6  -6   1        0.01       -0.39      0.78 o 
  -8  -5   1        2.68        3.78      0.76 o 
  -7  -5   1       31.57       29.80      1.20 o 
  -6  -5   1        7.89        6.85      0.97 o 
  -5  -5   1        0.62       -0.49      0.32 o 
  -4  -5   1      227.81      229.59      9.28 o 
  -3  -5   1      143.41      118.07      1.58 o 
  -2  -5   1     1657.86     1652.86     11.90 o 
  -1  -5   1      275.33      317.34      3.65 o 
   0  -5   1      135.33      128.78      0.98 o 
   1  -5   1      332.18      344.04      3.67 o 
   2  -5   1        5.54        8.08      0.64 o 
   3  -5   1      202.45      206.63      2.28 o 
   4  -5   1      856.69      846.53     32.46 o 
   5  -5   1       88.77       94.89      2.33 o 
   6  -5   1       24.87       23.42      1.55 o 
   7  -5   1        1.60        1.75      0.97 o 
  -8  -4   1       64.75       66.87      1.71 o 
  -7  -4   1       29.19       29.90      1.13 o 
  -6  -4   1       29.15       36.09      1.80 o 
  -5  -4   1       65.77       61.47      1.31 o 
  -4  -4   1        2.36        4.89      0.51 o 
  -3  -4   1        5.65        9.39      0.87 o 
  -2  -4   1     1156.72     1223.61      4.54 o 
  -1  -4   1       21.74       11.94      0.73 o 
   0  -4   1      313.14      338.68      4.55 o 
   1  -4   1     1303.25     1487.67     23.27 o 
   2  -4   1      710.12      680.71     18.19 o 
   3  -4   1      447.86      496.17      9.33 o 
   4  -4   1        4.95        8.12      0.92 o 
   5  -4   1       43.74       41.97      1.94 o 
   6  -4   1      186.13      171.13      3.60 o 
   7  -4   1      149.88      151.98      3.69 o 
  -8  -3   1      116.26      119.53      3.11 o 
  -7  -3   1      142.23      142.02      3.64 o 
  -6  -3   1       46.41       41.66      1.31 o 
  -5  -3   1       77.59       82.26      1.94 o 
  -4  -3   1      174.44      159.35      3.16 o 
  -3  -3   1     1155.07     1144.04      3.34 o 
  -2  -3   1        4.11        3.15      0.20 o 
  -1  -3   1      158.35      157.77      5.68 o 
   0  -3   1       10.27       22.69      0.33 o 
   1  -3   1      381.38      404.74      2.68 o 
   2  -3   1      119.18      141.42      2.17 o 
   3  -3   1        1.53        0.27      0.20 o 
   4  -3   1      239.29      217.76      3.48 o 
   5  -3   1      284.40      291.34      3.69 o 
   6  -3   1       69.94       72.07      1.54 o 
   7  -3   1      145.75      142.66      3.40 o 
   8  -3   1        3.13        3.98      1.07 o 
  -8  -2   1       19.57       18.17      1.46 o 
  -7  -2   1        9.85       10.90      0.76 o 
  -6  -2   1       92.82       95.55      1.89 o 
  -5  -2   1      623.74      599.83      7.34 o 
  -4  -2   1       87.15       76.03      1.11 o 
  -3  -2   1      697.32      713.63     14.60 o 
  -2  -2   1      170.75      147.99      2.27 o 
  -1  -2   1     1229.52     1162.67     11.19 o 
   0  -2   1     6209.24     5943.18     99.05 o 
   1  -2   1     3522.29     3338.82     56.04 o 
   2  -2   1       24.44       35.59      0.48 o 
   3  -2   1      416.04      511.14      6.69 o 
   4  -2   1        5.41        5.76      0.42 o 
   5  -2   1      127.85      112.86      2.74 o 
   6  -2   1      446.39      442.23      3.53 o 
   7  -2   1        3.58        4.08      0.65 o 
   8  -2   1       17.97       19.63      1.55 o 
  -7  -1   1       98.24       91.69      1.72 o 
  -6  -1   1       77.88       74.25      1.41 o 
  -5  -1   1        8.84        8.37      0.45 o 
  -4  -1   1      190.61      210.69      2.70 o 
  -3  -1   1      576.43      538.42      2.09 o 
  -2  -1   1        0.44        5.77      1.52 o 
  -1  -1   1      181.67      190.90      1.64 o 
   0  -1   1       71.72       70.16      0.55 o 
   1  -1   1      252.02      258.55      1.23 o 
   2  -1   1     1763.62     1785.91     10.12 o 
   3  -1   1      645.96      631.73      2.22 o 
   4  -1   1      267.73      238.12      2.07 o 
   5  -1   1       73.70       90.47      1.07 o 
   6  -1   1       40.67       40.77      1.10 o 
   7  -1   1       35.03       29.85      1.10 o 
   8  -1   1       99.10      112.53      3.11 o 
  -8   0   1        1.10        1.94      0.97 o 
  -7   0   1       62.32       60.06      2.04 o 
  -6   0   1      171.70      172.68      1.79 o 
  -5   0   1      433.77      409.02      7.44 o 
  -4   0   1       35.31       41.80      0.71 o 
  -3   0   1        3.31        3.19      0.22 o 
  -2   0   1       90.52       84.19      2.12 o 
  -1   0   1       57.89       47.12      0.78 o 
   1   0   1      426.99      414.29      6.10 o 
   2   0   1     1669.86     1738.18      4.10 o 
   3   0   1      176.60      169.60      1.10 o 
   4   0   1       39.54       39.96      0.65 o 
   5   0   1      672.23      657.57     12.10 o 
   6   0   1      102.49       96.50      2.29 o 
   7   0   1        3.01        3.11      0.55 o 
   8   0   1        0.81        0.91      0.68 o 
  -8   1   1       11.02       10.30      1.26 o 
  -7   1   1        0.32        0.10      0.68 o 
  -6   1   1       58.43       60.57      4.28 o 
  -5   1   1      299.99      303.13      2.66 o 
  -4   1   1      782.00      793.30      7.39 o 
  -3   1   1      244.00      251.39      5.96 o 
  -2   1   1       19.21       29.84      0.54 o 
  -1   1   1       85.49       87.19      1.07 o 
   0   1   1     2158.24     1984.27     32.22 o 
   1   1   1      781.38      776.19     20.40 o 
   2   1   1     6865.79     6377.50    299.55 o 
   3   1   1       63.92       47.00      0.58 o 
   4   1   1      255.97      273.66      6.12 o 
   5   1   1        6.82        8.32      0.41 o 
   6   1   1       26.25       27.14      0.69 o 
   7   1   1      272.47      282.02     10.01 o 
   8   1   1       18.76       18.85      1.36 o 
  -8   2   1        5.45        4.18      1.07 o 
  -7   2   1       81.85       84.74      2.62 o 
  -6   2   1      212.24      208.83      3.69 o 
  -5   2   1       10.90       11.95      0.62 o 
  -4   2   1       12.47       17.87      0.52 o 
  -3   2   1        5.45       12.07      0.41 o 
  -2   2   1     1161.54     1202.09     17.54 o 
  -1   2   1      110.47      137.20      1.80 o 
   0   2   1     1647.09     1636.15     12.29 o 
   1   2   1      466.58      492.32      9.21 o 
   2   2   1     2288.90     2367.59     40.01 o 
   3   2   1       41.35       49.65      0.60 o 
   4   2   1     5057.20     5267.69     75.46 o 
   5   2   1       87.55       87.22      4.34 o 
   6   2   1       95.40       93.53      1.21 o 
   7   2   1       25.71       23.06      0.93 o 
   8   2   1       22.17       22.54      1.46 o 
   9   2   1       95.89       97.76      2.92 o 
  -7   3   1        2.76        4.47      1.07 o 
  -6   3   1      200.27      204.65      3.89 o 
  -5   3   1       13.55       11.23      0.68 o 
  -4   3   1       13.61       12.05      0.48 o 
  -3   3   1      480.92      517.50      4.82 o 
  -2   3   1      108.68      129.52      1.79 o 
  -1   3   1       73.92       88.67      1.02 o 
   0   3   1      148.59      144.44      1.82 o 
   1   3   1      660.61      578.28      5.30 o 
   2   3   1      206.53      176.08      2.04 o 
   3   3   1     2544.96     2578.05     51.39 o 
   4   3   1     1939.55     2012.58     17.67 o 
   5   3   1       15.22       13.51      0.69 o 
   6   3   1     1561.59     1496.23      6.25 o 
   7   3   1       28.23       31.70      1.06 o 
   8   3   1        3.17        4.67      0.69 o 
   9   3   1       10.76       11.37      1.26 o 
  -7   4   1      182.81      178.22      4.18 o 
  -6   4   1        0.62        0.29      0.68 o 
  -5   4   1      233.46      218.65      3.89 o 
  -4   4   1      115.79      109.78      1.63 o 
  -3   4   1      412.50      420.32     12.68 o 
  -2   4   1        7.21        8.98      0.39 o 
  -1   4   1       30.94       28.73      0.66 o 
   0   4   1       45.68       48.33      0.76 o 
   1   4   1       25.13       36.34      0.45 o 
   2   4   1      207.66      217.16      1.86 o 
   3   4   1      346.27      340.90      3.50 o 
   4   4   1        2.09        1.12      0.34 o 
   5   4   1      539.30      557.15     19.63 o 
   6   4   1      850.35      871.39      6.85 o 
   7   4   1       11.33        8.34      0.72 o 
   8   4   1      510.58      482.92      9.72 o 
   9   4   1       37.97       42.95      2.14 o 
  -6   5   1       17.30       22.16      1.55 o 
  -5   5   1      302.20      300.28      4.76 o 
  -4   5   1      100.66       97.43      1.63 o 
  -3   5   1      302.96      304.55      7.76 o 
  -2   5   1      240.49      234.31      2.79 o 
  -1   5   1      317.04      340.44      3.44 o 
   0   5   1      215.81      233.38      3.06 o 
   1   5   1       84.44       69.42      0.72 o 
   2   5   1       40.36       44.61      0.73 o 
   3   5   1      309.34      323.21      3.69 o 
   4   5   1       22.39       29.02      1.17 o 
   5   5   1       21.84       17.89      1.02 o 
   6   5   1      100.89       85.22      1.65 o 
   7   5   1      105.14      100.39      1.92 o 
   8   5   1      233.57      221.89      8.55 o 
  -6   6   1        5.86        6.71      1.17 o 
  -5   6   1       25.46       21.18      1.46 o 
  -4   6   1       68.26       69.38      2.33 o 
  -3   6   1      557.74      542.32     22.74 o 
  -2   6   1      153.88      155.72      3.06 o 
  -1   6   1       76.82       66.77      0.97 o 
   0   6   1      173.56      179.72      2.02 o 
   1   6   1      147.36      132.11      1.66 o 
   2   6   1      139.42      128.57      1.40 o 
   3   6   1      214.67      200.75      5.54 o 
   4   6   1      115.03      117.10      2.53 o 
   5   6   1      224.68      244.40      3.89 o 
   6   6   1        4.60        5.32      0.65 o 
   7   6   1        5.29        6.55      0.72 o 
   8   6   1       77.03       64.43      2.53 o 
  -5   7   1        6.32       10.11      1.26 o 
  -4   7   1        3.25        3.60      0.87 o 
  -3   7   1       34.11       30.80      1.55 o 
  -2   7   1       94.10       95.75      2.90 o 
  -1   7   1      456.97      429.89      7.45 o 
   0   7   1       42.78       42.85      1.46 o 
   1   7   1        1.60        2.50      0.34 o 
   2   7   1      120.83      119.84      1.75 o 
   3   7   1       63.67       63.25      2.96 o 
   4   7   1       83.84       75.57      1.54 o 
   5   7   1       12.63       11.08      0.76 o 
   6   7   1       42.27       44.32      1.60 o 
   7   7   1       50.32       53.20      1.89 o 
   8   7   1       18.68       14.37      1.06 o 
  -4   8   1       42.82       46.06      2.14 o 
  -3   8   1        6.86        9.72      1.26 o 
  -2   8   1        2.02        1.79      0.83 o 
  -1   8   1        1.50        0.16      0.44 o 
   0   8   1       24.90       24.33      0.79 o 
   1   8   1       98.54       91.14      1.36 o 
   2   8   1       17.15       20.10      1.26 o 
   3   8   1      107.81      106.70      2.72 o 
   4   8   1        8.70        9.48      0.72 o 
   5   8   1        4.14        6.16      0.72 o 
   6   8   1        4.94        4.19      0.69 o 
   7   8   1        0.08       -0.65      0.61 o 
  -3   9   1       19.47       21.67      1.55 o 
  -1   9   1       20.27       18.25      0.73 o 
   0   9   1        0.44        0.17      0.40 o 
   1   9   1        0.09        0.28      0.39 o 
   2   9   1      183.36      179.94      3.01 o 
   3   9   1       54.67       52.16      1.48 o 
   4   9   1        0.79        0.96      0.47 o 
   5   9   1       33.72       34.04      1.34 o 
   6   9   1       33.68       34.29      1.41 o 
   0  10   1       53.33       56.98      1.27 o 
   1  10   1        0.01       -0.77      0.51 o 
   2  10   1       67.36       64.98      4.32 o 
   3  10   1       11.03       10.82      0.93 o 
   4  10   1       91.73       92.35      2.58 o 
   5  10   1        0.53        1.15      0.65 o 
   1  11   1       58.19       56.60      1.68 o 
   2  11   1        0.94        0.58      1.75 o 
   3  11   1       14.93       15.83      1.17 o 
  -2 -11   2        9.62       10.49      0.95 o 
  -1 -11   2       24.68       23.52      1.75 o 
   0 -11   2       41.43       45.09      2.24 o 
  -5 -10   2       17.42       16.38      1.13 o 
  -4 -10   2        2.42        1.47      0.61 o 
  -3 -10   2        0.01        0.32      0.58 o 
  -2 -10   2       27.34       24.47      1.89 o 
  -1 -10   2        0.99        2.29      1.02 o 
   0 -10   2       61.39       55.29      2.24 o 
   1 -10   2       55.91       54.22      2.24 o 
   2 -10   2       44.70       50.63      2.24 o 
  -6  -9   2        0.17        0.19      0.87 o 
  -5  -9   2       91.21       89.21      2.19 o 
  -4  -9   2       12.39       11.56      0.87 o 
  -3  -9   2        0.00        0.29      0.48 o 
  -2  -9   2        3.74        3.92      0.65 o 
  -1  -9   2       15.01       12.95      0.79 o 
   0  -9   2       96.10       92.61      2.62 o 
   1  -9   2       12.38       11.95      1.17 o 
   2  -9   2       36.41       32.36      1.75 o 
   3  -9   2       57.32       52.84      1.65 o 
   4  -9   2       18.18       20.89      1.55 o 
  -7  -8   2       46.90       58.69      2.43 o 
  -6  -8   2       32.25       31.04      1.27 o 
  -5  -8   2        6.89        6.75      0.75 o 
  -4  -8   2        0.86        0.10      0.68 o 
  -3  -8   2      117.57      113.76      1.96 o 
  -2  -8   2        2.70        2.49      0.47 o 
  -1  -8   2       26.00       25.77      1.41 o 
   0  -8   2       95.91       95.32      5.39 o 
   1  -8   2       54.70       47.52      1.85 o 
   2  -8   2      247.14      235.66     10.01 o 
   3  -8   2        0.56        0.19      0.48 o 
   4  -8   2       16.30       13.12      1.41 o 
   5  -8   2       29.63       25.46      1.75 o 
  -7  -7   2       10.73       10.24      0.89 o 
  -6  -7   2       99.17       92.88      3.45 o 
  -5  -7   2       33.03       33.46      1.20 o 
  -4  -7   2       51.00       46.27      1.31 o 
  -3  -7   2        2.59        3.60      0.55 o 
  -2  -7   2        0.52       -0.12      0.37 o 
  -1  -7   2      337.41      313.87      2.81 o 
   0  -7   2       23.69       22.57      0.86 o 
   1  -7   2       75.27       79.56      1.16 o 
   2  -7   2      101.27       99.29      5.20 o 
   3  -7   2      178.25      184.66      9.04 o 
   4  -7   2      295.37      276.70      7.00 o 
   5  -7   2        6.03        4.91      0.69 o 
   6  -7   2        5.03        3.69      1.07 o 
  -7  -6   2       64.07       68.49      1.75 o 
  -6  -6   2       16.46       18.35      0.95 o 
  -5  -6   2        1.41        0.52      0.44 o 
  -4  -6   2      295.65      290.44      6.07 o 
  -3  -6   2      119.74      104.30      1.68 o 
  -2  -6   2       65.79       68.43      1.31 o 
  -1  -6   2      106.60      120.75      2.41 o 
   0  -6   2       68.17       59.77      1.79 o 
   1  -6   2      198.07      200.78      3.85 o 
   2  -6   2       23.29       24.96      1.85 o 
   3  -6   2       62.36       59.63      1.34 o 
   4  -6   2       48.54       52.81      2.67 o 
   5  -6   2       22.17       21.29      1.03 o 
   6  -6   2      103.60       99.90      3.01 o 
  -8  -5   2       38.33       44.02      2.24 o 
  -7  -5   2        0.73        0.73      0.55 o 
  -6  -5   2       25.00       26.56      2.43 o 
  -5  -5   2      103.55      105.97      3.21 o 
  -4  -5   2       40.73       38.99      1.06 o 
  -3  -5   2       64.92       80.37      1.41 o 
  -2  -5   2     1284.72     1355.28     11.71 o 
  -1  -5   2      314.37      324.92      5.67 o 
   0  -5   2        1.36        4.69      0.46 o 
   1  -5   2       68.64       71.66      0.74 o 
   2  -5   2      419.41      428.82      2.47 o 
   3  -5   2      131.15      129.78      6.17 o 
   4  -5   2        2.23        4.29      1.70 o 
   5  -5   2        0.50       -0.08      0.49 o 
   6  -5   2        3.96        4.23      0.65 o 
   7  -5   2       15.49       15.16      1.46 o 
  -8  -4   2       59.91       58.01      2.43 o 
  -7  -4   2      122.41      131.08      2.58 o 
  -6  -4   2       75.95       74.38      3.74 o 
  -5  -4   2        3.36        1.94      0.44 o 
  -4  -4   2      108.45      109.06      3.11 o 
  -3  -4   2      297.20      318.91      7.22 o 
  -2  -4   2      135.02      137.32      1.29 o 
  -1  -4   2      430.33      458.46      4.58 o 
   0  -4   2     2094.60     2224.13     17.97 o 
   1  -4   2      820.15      868.16      5.04 o 
   2  -4   2       20.20       20.53      0.78 o 
   3  -4   2      331.23      348.48      2.22 o 
   4  -4   2      230.90      233.13      7.77 o 
   5  -4   2       55.16       50.20      1.27 o 
   6  -4   2        9.14        9.22      0.79 o 
   7  -4   2       17.14       15.84      1.36 o 
  -8  -3   2       20.53       23.03      1.75 o 
  -7  -3   2       29.01       33.62      1.75 o 
  -6  -3   2      151.52      152.70      5.49 o 
  -5  -3   2       59.97       52.84      1.16 o 
  -4  -3   2       51.41       43.43      0.73 o 
  -3  -3   2        1.96        2.85      0.29 o 
  -2  -3   2      782.69      791.73     13.78 o 
  -1  -3   2     1153.35     1239.72      3.25 o 
   0  -3   2      401.59      435.16      1.73 o 
   1  -3   2       72.74       87.73      1.08 o 
   2  -3   2     2384.83     2595.81     35.58 o 
   3  -3   2      487.39      493.20      7.60 o 
   4  -3   2       69.82       62.65      1.20 o 
   5  -3   2      266.48      278.95      2.87 o 
   6  -3   2      180.91      174.95      8.02 o 
   7  -3   2       10.01        9.05      0.82 o 
   8  -3   2       63.58       69.77      2.62 o 
  -8  -2   2      193.62      195.42      3.98 o 
  -7  -2   2      144.58      133.71      3.11 o 
  -6  -2   2        0.77        5.17      3.11 o 
  -5  -2   2       22.24       18.19      0.60 o 
  -4  -2   2      199.20      200.27      2.61 o 
  -3  -2   2        1.63        2.38      0.24 o 
  -2  -2   2      487.38      528.10      3.82 o 
  -1  -2   2      302.95      285.65      3.74 o 
   0  -2   2        3.97        5.86      0.22 o 
   1  -2   2     7979.28     7804.82    115.01 o 
   2  -2   2       41.74       60.74      0.60 o 
   3  -2   2       92.67       91.62      1.65 o 
   4  -2   2      240.99      232.43      1.63 o 
   5  -2   2      414.50      423.72      4.28 o 
   6  -2   2       45.56       43.97      1.17 o 
   7  -2   2      243.26      245.99      5.15 o 
   8  -2   2       30.45       31.97      1.85 o 
  -8  -1   2        0.13        1.65      0.87 o 
  -7  -1   2      230.05      225.06      3.89 o 
  -6  -1   2       84.18       88.32      1.61 o 
  -5  -1   2      927.90      919.98      5.59 o 
  -4  -1   2        9.19        6.28      0.45 o 
  -3  -1   2      232.01      245.57      3.05 o 
  -2  -1   2        9.33        8.78      0.30 o 
  -1  -1   2      108.88      109.27      1.54 o 
   0  -1   2       14.12       19.71      0.35 o 
   1  -1   2     4884.62     4834.86     43.92 o 
   2  -1   2        2.03        4.14      0.27 o 
   3  -1   2      360.23      401.10      1.98 o 
   4  -1   2      650.01      686.30     13.06 o 
   5  -1   2       10.46        8.92      0.44 o 
   6  -1   2       73.77       70.58      1.46 o 
   7  -1   2       48.01       45.59      1.27 o 
   8  -1   2        9.54       10.64      0.82 o 
   9  -1   2       39.71       45.87      2.24 o 
  -7   0   2       38.99       41.44      2.09 o 
  -6   0   2      209.88      206.80      3.55 o 
  -5   0   2      645.27      657.67      4.45 o 
  -4   0   2      399.55      394.37      5.30 o 
  -3   0   2      203.44      218.71      1.39 o 
  -2   0   2        4.39        9.60      0.32 o 
  -1   0   2     1601.29     1526.70     15.91 o 
   0   0   2     4735.61     4571.00     64.36 o 
   1   0   2      915.62      887.35     14.63 o 
   2   0   2       14.82       26.18      0.65 o 
   3   0   2        1.17        4.16      0.24 o 
   4   0   2      481.50      530.18      6.46 o 
   5   0   2      183.10      194.79      2.69 o 
   6   0   2        0.07        0.19      0.53 o 
   7   0   2        0.02       -0.44      0.41 o 
   8   0   2       19.21       18.50      1.21 o 
  -8   1   2        2.10        2.33      0.97 o 
  -7   1   2        0.12       -0.49      0.78 o 
  -6   1   2      233.41      238.58      4.37 o 
  -5   1   2       69.98       75.21      1.94 o 
  -4   1   2       66.86       76.42      1.13 o 
  -3   1   2       30.63       19.08      0.54 o 
  -2   1   2     1145.99     1170.18     25.15 o 
  -1   1   2       30.26       36.72      1.46 o 
   0   1   2     1002.13      976.63     24.12 o 
   1   1   2     1968.90     1853.47     51.05 o 
   2   1   2     2012.49     1974.19     28.46 o 
   3   1   2      916.50      955.72     25.01 o 
   4   1   2        0.56        4.10      0.90 o 
   5   1   2       26.17       27.72      0.62 o 
   6   1   2        5.96        8.18      0.47 o 
   7   1   2      194.86      198.78      6.12 o 
   8   1   2       14.10       17.49      1.36 o 
   9   1   2        5.91        9.81      1.26 o 
  -7   2   2       41.42       44.31      2.04 o 
  -6   2   2       25.83       25.41      0.99 o 
  -5   2   2       64.59       59.18      1.30 o 
  -4   2   2      103.19       98.86      1.11 o 
  -3   2   2      278.67      320.92      3.26 o 
  -2   2   2        3.22       11.81      0.34 o 
  -1   2   2       19.82       17.75      2.51 o 
   0   2   2      349.30      357.02      8.50 o 
   1   2   2       71.78       76.69      1.60 o 
   2   2   2       25.53       16.87      0.29 o 
   3   2   2      890.14      925.62     16.92 o 
   4   2   2       21.89       18.62      0.46 o 
   5   2   2       77.53       86.40      1.90 o 
   6   2   2       33.91       37.90      0.80 o 
   7   2   2        0.63        1.80      0.48 o 
   8   2   2        2.15        2.14      0.78 o 
   9   2   2      105.99      113.70      3.21 o 
  -7   3   2        0.42       -0.58      0.87 o 
  -5   3   2       14.00       17.57      0.92 o 
  -4   3   2       94.99       86.16      1.47 o 
  -3   3   2      147.47      144.73      1.59 o 
  -2   3   2      214.18      219.58      3.38 o 
  -1   3   2       41.74       60.82      1.40 o 
   0   3   2        2.63        1.15      0.26 o 
   1   3   2      120.48      100.14      2.14 o 
   2   3   2       14.95       13.84      0.31 o 
   3   3   2       62.95       72.37      0.81 o 
   4   3   2       16.50       20.68      2.79 o 
   5   3   2        0.08        0.92      0.34 o 
   6   3   2      209.04      201.92      4.57 o 
   7   3   2       29.50       30.84      1.06 o 
   8   3   2        3.25        1.17      0.78 o 
   9   3   2        8.93       11.86      1.26 o 
  -7   4   2       13.01       11.76      1.46 o 
  -6   4   2        9.13        9.81      1.17 o 
  -5   4   2        2.50        2.24      0.51 o 
  -4   4   2        7.57        7.78      0.62 o 
  -3   4   2       60.68       73.22      1.34 o 
  -2   4   2      214.13      229.66      2.96 o 
  -1   4   2      189.88      185.68      1.56 o 
   0   4   2      390.44      391.43      8.50 o 
   1   4   2       20.01       23.37      0.44 o 
   2   4   2       79.07       67.50      1.18 o 
   3   4   2        4.12        5.72      0.24 o 
   4   4   2        4.78        3.40      0.41 o 
   5   4   2       36.28       29.50      0.89 o 
   6   4   2      108.83      111.67      1.78 o 
   7   4   2       33.80       28.26      1.06 o 
   8   4   2      304.10      278.89      6.22 o 
   9   4   2       59.33       57.33      2.33 o 
  -6   5   2       10.79       13.60      1.26 o 
  -4   5   2       23.02       22.53      0.89 o 
  -3   5   2        7.20        7.27      0.58 o 
  -2   5   2        2.19        4.51      0.88 o 
  -1   5   2       88.30       99.38      1.82 o 
   0   5   2      157.29      150.71      2.93 o 
   1   5   2       17.44       25.34      0.53 o 
   2   5   2       70.84       83.24      1.43 o 
   3   5   2        1.90        1.53      0.34 o 
   4   5   2      405.92      392.06      8.79 o 
   5   5   2       10.58        9.24      0.62 o 
   6   5   2       24.61       19.15      0.89 o 
   7   5   2       45.09       42.57      1.27 o 
   8   5   2      236.83      215.39      2.95 o 
   9   5   2        1.37        1.55      0.97 o 
  -6   6   2        7.79        9.52      1.46 o 
  -5   6   2        0.91        0.78      0.68 o 
  -3   6   2      234.87      231.05      6.46 o 
  -2   6   2       41.32       39.75      1.46 o 
  -1   6   2       15.77       14.53      0.54 o 
   0   6   2       67.53       70.07      1.79 o 
   1   6   2      140.62      150.79      1.65 o 
   2   6   2       36.14       41.76      0.86 o 
   3   6   2        7.37        7.91      0.58 o 
   4   6   2      191.37      174.34      2.20 o 
   5   6   2       17.25       14.70      0.92 o 
   6   6   2       76.97       78.37      1.65 o 
   7   6   2       13.66       12.43      0.82 o 
   8   6   2        5.48        5.98      0.97 o 
  -5   7   2        2.71        3.01      1.07 o 
  -4   7   2        0.19        0.19      0.78 o 
  -3   7   2       31.81       32.25      1.13 o 
  -2   7   2      141.79      139.14      2.03 o 
  -1   7   2      793.52      780.75      3.57 o 
   0   7   2       28.64       25.08      0.69 o 
   1   7   2       19.62       17.53      0.62 o 
   2   7   2       18.53       21.23      0.67 o 
   3   7   2      216.08      194.38      5.64 o 
   4   7   2      234.36      246.65      2.75 o 
   5   7   2        3.93        3.57      0.58 o 
   6   7   2       19.95       17.94      0.93 o 
   7   7   2      134.67      133.12      3.40 o 
   8   7   2       16.55       14.71      1.03 o 
  -4   8   2        0.20       -0.29      0.87 o 
  -3   8   2       29.36       32.85      1.75 o 
  -2   8   2        6.47        7.47      0.72 o 
  -1   8   2       37.89       37.69      1.12 o 
   0   8   2       32.27       32.92      1.06 o 
   1   8   2      705.89      671.19     19.61 o 
   2   8   2      191.48      188.37      1.98 o 
   3   8   2      277.06      270.55      4.81 o 
   4   8   2       46.26       49.05      3.01 o 
   5   8   2      147.94      144.49      2.37 o 
   6   8   2        1.45        0.83      0.58 o 
   7   8   2       26.97       32.13      1.37 o 
  -3   9   2        0.33       -0.87      0.78 o 
  -1   9   2       21.33       21.96      1.46 o 
   0   9   2       65.49       62.46      1.25 o 
   1   9   2      152.43      145.10      5.31 o 
   2   9   2       50.12       49.63      1.55 o 
   3   9   2      194.92      183.68      5.49 o 
   4   9   2       73.49       73.89      4.96 o 
   5   9   2       57.68       58.04      1.61 o 
   6   9   2      184.29      199.87      3.06 o 
   7   9   2       56.15       60.83      2.62 o 
   0  10   2       81.76       88.17      1.99 o 
   1  10   2       28.98       30.52      1.01 o 
   2  10   2       27.37       23.04      1.55 o 
   3  10   2       88.98       79.71      1.89 o 
   4  10   2        8.79       10.77      0.89 o 
   5  10   2      103.99      102.68      2.26 o 
   1  11   2        9.03       12.72      1.13 o 
   2  11   2       59.50       67.86      1.85 o 
   3  11   2        0.03        0.59      0.61 o 
  -1 -11   3        9.17        9.43      1.36 o 
  -4 -10   3        6.91        5.76      0.86 o 
  -3 -10   3        0.10        0.77      0.58 o 
  -2 -10   3        6.15        6.03      0.79 o 
  -1 -10   3       43.96       48.59      2.14 o 
   0 -10   3        5.13        7.48      1.17 o 
   1 -10   3        6.83        5.54      1.07 o 
   2 -10   3        8.70       12.73      1.36 o 
  -5  -9   3        0.72        0.35      0.65 o 
  -4  -9   3       68.77       71.86      1.79 o 
  -3  -9   3       95.76       95.34      1.99 o 
  -2  -9   3       12.99       13.94      0.86 o 
  -1  -9   3        0.00        0.18      0.47 o 
   0  -9   3      121.31      112.53      3.01 o 
   1  -9   3       41.40       49.56      2.04 o 
   2  -9   3       19.58       26.04      1.65 o 
   3  -9   3        1.32        1.38      0.68 o 
   4  -9   3       32.68       38.13      1.44 o 
  -6  -8   3       30.76       30.57      1.30 o 
  -5  -8   3        9.24       10.68      0.86 o 
  -4  -8   3       50.87       52.80      2.09 o 
  -3  -8   3        0.19        0.73      0.53 o 
  -2  -8   3      144.24      144.37      2.20 o 
  -1  -8   3       83.71       83.74      2.87 o 
   0  -8   3       29.57       31.44      1.02 o 
   1  -8   3        0.23       -0.68      0.58 o 
   2  -8   3      189.96      171.81      4.28 o 
   3  -8   3       77.39       82.92      1.78 o 
   4  -8   3        9.35       11.70      1.02 o 
   5  -8   3        1.37        0.53      1.02 o 
  -7  -7   3       15.09       14.90      1.02 o 
  -6  -7   3       25.04       24.89      1.13 o 
  -5  -7   3      134.41      132.14      2.26 o 
  -4  -7   3      142.76      149.80      2.27 o 
  -3  -7   3      154.54      154.42      2.20 o 
  -2  -7   3      136.65      133.30      4.08 o 
  -1  -7   3       11.88       13.02      0.72 o 
   0  -7   3       99.31      103.23      1.63 o 
   1  -7   3       15.26       14.09      1.94 o 
   2  -7   3        6.14        7.47      0.68 o 
   3  -7   3        5.43        3.35      0.68 o 
   4  -7   3      187.71      174.57      4.86 o 
   5  -7   3       52.59       55.89      2.53 o 
   6  -7   3        0.20        1.26      0.87 o 
  -7  -6   3        0.89        2.99      0.68 o 
  -6  -6   3       27.85       28.24      1.13 o 
  -5  -6   3       85.95       85.81      2.28 o 
  -4  -6   3       13.45       11.13      0.69 o 
  -3  -6   3      386.04      398.96      3.30 o 
  -2  -6   3      185.40      172.21      2.09 o 
  -1  -6   3      591.89      619.57      7.05 o 
   0  -6   3      108.91      116.57      1.89 o 
   1  -6   3       68.10       60.89      0.91 o 
   2  -6   3        3.42        4.37      0.51 o 
   3  -6   3       43.86       35.57      2.09 o 
   4  -6   3        2.28        1.26      0.49 o 
   5  -6   3       50.05       46.91      1.55 o 
   6  -6   3       71.35       68.82      3.35 o 
  -7  -5   3      156.35      155.00      3.69 o 
  -6  -5   3        1.14        0.52      0.49 o 
  -5  -5   3       38.91       40.12      1.41 o 
  -4  -5   3       69.00       70.67      1.44 o 
  -3  -5   3      485.90      482.86      8.70 o 
  -2  -5   3      277.85      272.92      2.40 o 
  -1  -5   3      644.81      611.30      4.20 o 
   0  -5   3       97.08       93.12      1.01 o 
   1  -5   3        0.05        0.45      0.29 o 
   2  -5   3      313.75      362.82     10.45 o 
   3  -5   3      687.80      717.32     14.72 o 
   4  -5   3       66.30       64.10      1.94 o 
   5  -5   3        0.47       -0.34      0.41 o 
   6  -5   3       32.43       28.76      2.28 o 
   7  -5   3        6.69        4.53      0.75 o 
  -8  -4   3       23.37       22.64      1.75 o 
  -7  -4   3       17.54       20.70      1.55 o 
  -6  -4   3       80.62       79.85      1.99 o 
  -5  -4   3       18.60       18.70      1.07 o 
  -4  -4   3       21.02       18.27      1.02 o 
  -3  -4   3      179.06      155.91      2.28 o 
  -2  -4   3      911.04      948.99     11.05 o 
  -1  -4   3      740.40      733.26      4.22 o 
   0  -4   3       89.28       92.13      1.85 o 
   1  -4   3      314.20      322.32      1.67 o 
   2  -4   3      737.69      691.02      5.66 o 
   3  -4   3      135.46      142.46      2.53 o 
   4  -4   3       75.96       76.79      2.38 o 
   5  -4   3      171.45      168.58      2.26 o 
   6  -4   3      129.61      128.00      3.79 o 
   7  -4   3       41.16       43.50      1.41 o 
   8  -4   3        0.66        0.19      0.78 o 
  -8  -3   3       77.67       83.86      2.92 o 
  -7  -3   3       49.20       47.42      2.04 o 
  -6  -3   3       19.66       19.38      0.89 o 
  -5  -3   3       10.37        9.40      0.65 o 
  -4  -3   3      484.47      461.84      3.13 o 
  -3  -3   3       75.03       71.98      0.86 o 
  -2  -3   3      206.19      178.62      4.49 o 
  -1  -3   3      149.80      124.85      1.01 o 
   0  -3   3      544.04      560.66      5.26 o 
   1  -3   3     2498.23     2650.12     50.88 o 
   2  -3   3      723.25      821.01      7.52 o 
   3  -3   3       24.26       24.25      1.55 o 
   4  -3   3        0.02        0.92      0.44 o 
   5  -3   3       38.31       38.11      1.60 o 
   6  -3   3      124.35      119.82      3.50 o 
   7  -3   3      134.68      135.74      2.30 o 
   8  -3   3        0.02       -0.75      0.58 o 
  -8  -2   3        2.63        3.30      1.07 o 
  -7  -2   3        7.29        9.91      1.26 o 
  -6  -2   3      130.28      126.72      2.92 o 
  -5  -2   3      252.35      248.93      3.95 o 
  -4  -2   3       61.46       58.77      0.96 o 
  -3  -2   3      127.74      117.17      1.09 o 
  -2  -2   3      554.32      515.78      8.67 o 
  -1  -2   3      335.61      307.00      4.93 o 
   0  -2   3       41.23       28.08      0.57 o 
   1  -2   3     1372.74     1326.92     16.45 o 
   2  -2   3      136.84      148.30      4.08 o 
   3  -2   3       60.15       69.98      1.10 o 
   4  -2   3      135.43      155.94      1.80 o 
   5  -2   3      313.70      314.03      2.87 o 
   6  -2   3       14.73       13.83      1.02 o 
   7  -2   3        0.17       -0.05      0.48 o 
   8  -2   3       19.24       18.71      1.06 o 
  -8  -1   3       27.96       28.96      1.85 o 
  -7  -1   3       27.11       26.33      1.65 o 
  -6  -1   3       33.02       33.82      1.10 o 
  -5  -1   3       91.98       80.67      2.19 o 
  -4  -1   3      682.39      661.12      3.74 o 
  -3  -1   3      253.15      238.61      2.60 o 
  -2  -1   3        2.87        2.60      0.24 o 
  -1  -1   3      392.56      355.34      6.22 o 
   0  -1   3     1402.58     1362.88     11.52 o 
   1  -1   3      325.97      363.21      6.63 o 
   2  -1   3        5.40       10.41      0.41 o 
   3  -1   3      265.43      248.59      1.92 o 
   4  -1   3      311.52      329.88      1.66 o 
   5  -1   3       26.97       28.09      0.89 o 
   6  -1   3      315.29      308.25      2.89 o 
   7  -1   3      172.95      171.25      4.13 o 
   8  -1   3       24.31       25.68      1.13 o 
   9  -1   3        1.16        1.71      0.78 o 
  -7   0   3      166.55      159.71      2.44 o 
  -6   0   3       16.33       15.36      1.26 o 
  -5   0   3        1.24        0.93      0.49 o 
  -4   0   3      122.07      130.73      1.65 o 
  -3   0   3      261.52      226.10      1.59 o 
  -2   0   3      360.52      332.44      2.20 o 
  -1   0   3      309.08      320.86      1.49 o 
   0   0   3        0.16        1.31      0.22 o 
   1   0   3      586.63      536.26      4.98 o 
   2   0   3      592.01      550.03      3.32 o 
   3   0   3      299.57      316.51      9.51 o 
   4   0   3       41.51       52.00      1.17 o 
   5   0   3      175.97      184.64      3.32 o 
   6   0   3       66.05       64.98      1.34 o 
   7   0   3        5.06        4.27      0.58 o 
   8   0   3      146.04      152.58      3.79 o 
   9   0   3       68.58       68.80      2.53 o 
  -7   1   3        0.98        1.53      0.58 o 
  -6   1   3        1.80        2.41      0.51 o 
  -5   1   3     1088.29     1095.77      5.46 o 
  -4   1   3      290.02      293.33      3.21 o 
  -3   1   3       22.81       32.85      0.57 o 
  -2   1   3      129.66      148.74      1.09 o 
  -1   1   3      525.08      495.46     14.63 o 
   0   1   3        6.35       10.61      0.41 o 
   1   1   3        0.23        1.96      0.28 o 
   2   1   3      243.39      231.15      4.89 o 
   3   1   3        0.13        1.18      0.39 o 
   4   1   3      154.84      143.70      2.15 o 
   5   1   3        0.52        1.81      0.28 o 
   6   1   3        8.51       11.12      1.29 o 
   7   1   3       54.85       60.52      1.37 o 
   8   1   3        5.76        7.77      1.07 o 
   9   1   3        1.35        0.49      0.87 o 
  -7   2   3       12.28       13.02      1.36 o 
  -6   2   3        1.49        1.60      0.55 o 
  -5   2   3        0.09        0.29      0.41 o 
  -4   2   3      161.47      151.79      2.72 o 
  -3   2   3      907.02      911.14     20.75 o 
  -2   2   3     1912.05     2047.11     41.12 o 
  -1   2   3        1.32        1.19      0.14 o 
   0   2   3       64.94       76.43      1.23 o 
   1   2   3      335.92      307.75      5.32 o 
   2   2   3      674.23      748.34     25.36 o 
   3   2   3      245.29      225.76      3.65 o 
   4   2   3      288.33      317.19      5.04 o 
   5   2   3        0.46        0.19      0.32 o 
   6   2   3        4.97        4.71      0.39 o 
   7   2   3       26.80       24.97      1.46 o 
   8   2   3        5.75        4.47      0.87 o 
   9   2   3       11.02        9.13      1.26 o 
  -7   3   3        1.48        0.78      0.97 o 
  -6   3   3      168.14      164.55      2.46 o 
  -5   3   3       40.72       43.36      1.23 o 
  -4   3   3        7.02        7.90      1.85 o 
  -3   3   3      262.69      302.32      3.60 o 
  -2   3   3      177.48      173.39      3.63 o 
  -1   3   3      593.97      621.44     25.70 o 
   0   3   3      994.42     1070.52     10.01 o 
   1   3   3      256.70      274.98      8.60 o 
   2   3   3        7.98        6.78      0.27 o 
   3   3   3      149.43      150.01      2.35 o 
   4   3   3        6.40       14.84      5.95 o 
   5   3   3      407.59      401.11      9.33 o 
   6   3   3       72.02       70.26      1.37 o 
   7   3   3       19.45       17.80      1.12 o 
   8   3   3        2.24        3.69      0.87 o 
   9   3   3       37.31       35.18      1.94 o 
  -6   4   3      110.74      107.19      3.11 o 
  -5   4   3       12.50       11.27      0.82 o 
  -4   4   3      230.60      226.91      3.50 o 
  -3   4   3      111.35      115.49      3.98 o 
  -2   4   3        4.72        8.14      0.78 o 
  -1   4   3      389.80      445.83      2.75 o 
   0   4   3        9.04       13.56      0.40 o 
   1   4   3       68.90       72.23      0.93 o 
   2   4   3       24.59       37.85      1.23 o 
   3   4   3      196.20      194.49      2.10 o 
   4   4   3      689.97      640.24     29.74 o 
   5   4   3       40.10       36.10      0.99 o 
   6   4   3        1.19        2.22      0.58 o 
   7   4   3       26.77       29.00      1.06 o 
   8   4   3       32.99       31.87      1.75 o 
   9   4   3        9.43        8.94      1.26 o 
  -6   5   3       12.98       14.28      1.46 o 
  -5   5   3       13.87       13.22      1.36 o 
  -4   5   3       68.80       71.22      1.58 o 
  -3   5   3       25.20       22.84      0.86 o 
  -2   5   3      367.23      335.55      4.13 o 
  -1   5   3       38.32       38.31      1.67 o 
   0   5   3       17.82       21.72      0.56 o 
   1   5   3      139.18      171.90      1.56 o 
   2   5   3       48.73       56.74      1.53 o 
   3   5   3        2.81        2.90      0.50 o 
   4   5   3      248.47      230.63      9.91 o 
   5   5   3       76.86       77.31      3.64 o 
   6   5   3      118.49      118.27      6.37 o 
   7   5   3       33.97       34.34      1.51 o 
   8   5   3       18.04       19.10      1.85 o 
   9   5   3       23.03       27.31      1.85 o 
  -5   6   3       22.92       25.46      1.65 o 
  -4   6   3        0.47        0.51      0.51 o 
  -3   6   3        8.94        9.50      0.72 o 
  -2   6   3       54.43       50.59      1.65 o 
  -1   6   3       45.73       41.40      0.81 o 
   0   6   3      162.85      154.93      1.46 o 
   1   6   3        0.47       -0.15      0.24 o 
   2   6   3      113.09      112.63      1.31 o 
   3   6   3       78.16       70.53      1.10 o 
   4   6   3        3.30        4.65      1.31 o 
   5   6   3        7.79        7.30      0.68 o 
   6   6   3       44.62       46.31      1.31 o 
   7   6   3       50.90       53.38      1.51 o 
   8   6   3        3.93        5.02      0.87 o 
  -5   7   3       31.21       34.11      1.94 o 
  -4   7   3        2.62        4.28      0.97 o 
  -3   7   3        2.49        2.91      0.55 o 
  -2   7   3       12.91       12.16      0.76 o 
  -1   7   3       14.90       15.91      0.79 o 
   0   7   3        4.17        3.16      0.70 o 
   1   7   3        0.25       -0.35      0.37 o 
   2   7   3       62.58       58.55      1.98 o 
   3   7   3        1.42        1.25      0.37 o 
   4   7   3      296.06      291.89      2.99 o 
   5   7   3       48.81       48.62      1.34 o 
   6   7   3       34.12       38.41      1.27 o 
   7   7   3        0.21       -0.47      0.47 o 
   8   7   3       38.65       42.08      1.51 o 
  -4   8   3        5.05        8.07      1.26 o 
  -3   8   3       91.70       89.31      2.82 o 
  -2   8   3       61.49       67.59      1.58 o 
  -1   8   3        7.85        7.63      0.69 o 
   0   8   3       11.55       13.90      1.17 o 
   1   8   3       23.40       28.47      1.36 o 
   2   8   3        2.48        4.00      0.50 o 
   3   8   3       24.05       24.22      0.82 o 
   4   8   3       24.03       22.62      0.99 o 
   5   8   3        2.41        3.71      0.63 o 
   6   8   3       56.90       56.87      1.61 o 
   7   8   3       78.31       87.92      3.26 o 
  -3   9   3       52.35       57.63      2.43 o 
  -2   9   3       16.83       13.51      1.26 o 
  -1   9   3        0.71        0.87      0.78 o 
   0   9   3       26.99       27.79      1.55 o 
   1   9   3      123.70      131.48      3.09 o 
   2   9   3        1.47        1.84      0.47 o 
   3   9   3      272.94      276.17      5.78 o 
   4   9   3        0.16        1.02      0.55 o 
   5   9   3        0.36        0.43      0.68 o 
   6   9   3        0.12        0.86      0.61 o 
   7   9   3       36.74       36.15      2.14 o 
  -1  10   3        1.51        2.33      0.97 o 
   0  10   3        0.50        0.74      0.65 o 
   1  10   3       40.25       49.01      1.58 o 
   2  10   3      105.56      112.19      3.93 o 
   3  10   3       71.16       80.94      2.43 o 
   4  10   3        0.64        1.41      0.65 o 
   5  10   3      138.03      130.04      9.77 o 
   2  11   3        3.69        3.21      1.17 o 
   3  11   3        6.98        8.99      0.95 o 
  -4 -10   4        0.02        0.13      0.73 o 
  -3 -10   4        3.88        2.99      1.02 o 
  -2 -10   4      164.11      167.57      2.71 o 
  -1 -10   4        2.72        4.28      0.97 o 
   0 -10   4       18.63       19.82      1.55 o 
   1 -10   4       42.04       38.38      2.04 o 
   2 -10   4        1.28        1.75      0.87 o 
  -5  -9   4      206.13      204.58      3.16 o 
  -4  -9   4       10.64       11.51      1.07 o 
  -3  -9   4       10.78       10.01      0.82 o 
  -2  -9   4       19.89       23.06      4.08 o 
  -1  -9   4        5.31        5.25      0.97 o 
   0  -9   4      116.56      119.92      3.11 o 
   1  -9   4       24.06       24.97      1.65 o 
   2  -9   4       48.92       52.57      2.24 o 
   3  -9   4       24.41       24.78      1.65 o 
   4  -9   4        4.99        4.82      1.07 o 
  -6  -8   4       13.76       13.66      1.07 o 
  -5  -8   4        6.31        7.23      0.82 o 
  -4  -8   4        2.31        1.62      0.61 o 
  -3  -8   4      228.01      237.35      2.95 o 
  -2  -8   4        2.89        2.89      1.07 o 
  -1  -8   4        9.29       11.59      0.75 o 
   0  -8   4        0.02        0.49      0.58 o 
   1  -8   4        6.55        5.54      0.87 o 
   2  -8   4        1.13        0.15      0.48 o 
   3  -8   4        1.11        2.96      0.58 o 
   4  -8   4       86.95       91.04      3.11 o 
   5  -8   4       29.16       29.18      1.34 o 
  -6  -7   4      114.58      119.41      4.62 o 
  -5  -7   4       11.25       10.63      0.89 o 
  -4  -7   4        0.07       -0.25      1.07 o 
  -3  -7   4       24.25       26.64      1.03 o 
  -2  -7   4       39.84       36.56      1.60 o 
  -1  -7   4      366.99      364.22     11.66 o 
   0  -7   4      187.42      161.69      2.07 o 
   1  -7   4       83.64       73.90      2.48 o 
   2  -7   4        9.73        8.09      0.65 o 
   3  -7   4      113.80      119.80      6.90 o 
   4  -7   4       24.71       18.55      1.07 o 
   5  -7   4       33.57       35.94      1.55 o 
   6  -7   4        3.40        6.15      1.17 o 
  -7  -6   4       51.24       52.38      2.43 o 
  -6  -6   4      114.40      108.60      2.13 o 
  -5  -6   4        4.98        4.69      0.68 o 
  -4  -6   4       86.79       88.06      5.59 o 
  -3  -6   4       15.38       10.11      0.68 o 
  -2  -6   4        0.04       -0.32      0.37 o 
  -1  -6   4        3.77        2.24      0.44 o 
   0  -6   4      153.09      139.66      2.52 o 
   1  -6   4       66.42       70.72      1.33 o 
   2  -6   4       34.77       26.31      0.89 o 
   3  -6   4      436.36      417.56      3.50 o 
   4  -6   4       45.25       49.34      1.34 o 
   5  -6   4       21.57       24.51      1.06 o 
   6  -6   4        0.02       -0.79      0.58 o 
  -7  -5   4        6.58       10.59      1.46 o 
  -6  -5   4        6.52        9.66      0.82 o 
  -5  -5   4        9.15        8.59      0.72 o 
  -4  -5   4      125.91      126.74      4.66 o 
  -3  -5   4       37.31       34.91      1.02 o 
  -2  -5   4      305.75      292.59      2.58 o 
  -1  -5   4        7.06       12.65      0.46 o 
   0  -5   4        6.13        5.73      0.37 o 
   1  -5   4        0.02       -0.06      0.35 o 
   2  -5   4      485.50      472.31      4.96 o 
   3  -5   4        9.77       12.92      1.17 o 
   4  -5   4       89.63       90.67      5.34 o 
   5  -5   4       84.34       74.18      2.77 o 
   6  -5   4      100.53       93.10      3.01 o 
   7  -5   4       17.15       19.32      1.26 o 
  -7  -4   4       41.99       45.38      2.14 o 
  -6  -4   4        2.29        1.07      0.78 o 
  -5  -4   4       89.11       89.17      3.01 o 
  -4  -4   4        5.65        9.24      0.61 o 
  -3  -4   4        1.21        0.53      0.25 o 
  -2  -4   4        0.02        0.73      0.38 o 
  -1  -4   4      773.03      812.24      8.12 o 
   0  -4   4      712.50      692.64     11.62 o 
   1  -4   4       23.87       22.71      0.51 o 
   2  -4   4       39.61       38.92      0.97 o 
   3  -4   4       79.99       69.45      2.48 o 
   4  -4   4      141.08      145.82      3.30 o 
   5  -4   4        0.48        0.19      0.41 o 
   6  -4   4       22.27       21.82      1.03 o 
   7  -4   4       43.28       43.50      1.44 o 
   8  -4   4       21.07       19.52      2.14 o 
  -7  -3   4      213.37      230.70      4.47 o 
  -6  -3   4      239.85      223.89      4.08 o 
  -5  -3   4       25.42       25.56      0.91 o 
  -4  -3   4      266.85      234.24      1.89 o 
  -3  -3   4      293.05      287.24      1.97 o 
  -2  -3   4        0.12        2.14      0.26 o 
  -1  -3   4      101.67      114.29      3.37 o 
   0  -3   4       31.19       33.05      0.58 o 
   1  -3   4     1223.39     1223.24     11.27 o 
   2  -3   4     1682.23     1800.14     24.18 o 
   3  -3   4       57.23       70.98      2.43 o 
   4  -3   4        1.29        2.61      0.44 o 
   5  -3   4        8.27        7.15      0.63 o 
   6  -3   4      118.86      113.40      3.79 o 
   7  -3   4       18.26       18.02      1.65 o 
   8  -3   4        7.61       10.31      0.93 o 
  -7  -2   4       84.39       78.71      2.62 o 
  -6  -2   4       41.95       44.80      1.94 o 
  -5  -2   4        2.58        4.33      0.55 o 
  -4  -2   4      599.31      581.82      2.75 o 
  -3  -2   4       92.65       82.78      0.98 o 
  -2  -2   4        0.69        5.38      0.76 o 
  -1  -2   4       80.47       73.96      1.88 o 
   0  -2   4      142.41      134.33      1.70 o 
   1  -2   4      492.36      523.12      5.48 o 
   2  -2   4      172.70      169.33      5.64 o 
   3  -2   4      474.70      477.30     17.15 o 
   4  -2   4       31.99       31.43      0.86 o 
   5  -2   4        6.23        5.71      0.51 o 
   6  -2   4       97.56       95.68      1.72 o 
   7  -2   4       24.31       20.30      0.99 o 
   8  -2   4       13.95       15.10      0.99 o 
  -7  -1   4        1.25        2.62      0.97 o 
  -6  -1   4       23.77       26.98      1.06 o 
  -5  -1   4      775.88      759.31      4.56 o 
  -4  -1   4      140.13      133.68      1.78 o 
  -3  -1   4        0.07        0.97      0.22 o 
  -2  -1   4      291.99      328.98      4.41 o 
  -1  -1   4      400.19      427.66      6.80 o 
   0  -1   4      763.12      762.36     14.71 o 
   1  -1   4      853.28      857.72      2.51 o 
   2  -1   4       94.48       85.36      0.75 o 
   3  -1   4      343.83      346.46      3.01 o 
   4  -1   4      133.79      141.78      3.94 o 
   5  -1   4      233.80      236.04      3.40 o 
   6  -1   4      106.99      110.66      3.64 o 
   7  -1   4       26.27       26.75      1.03 o 
   8  -1   4       65.59       73.22      1.89 o 
   9  -1   4        6.44        7.53      0.89 o 
  -7   0   4       13.67       14.33      1.65 o 
  -6   0   4        8.70       10.21      0.79 o 
  -5   0   4       25.63       29.07      1.03 o 
  -4   0   4       92.66       92.19      3.26 o 
  -3   0   4      276.76      286.86      1.67 o 
  -2   0   4        9.46       17.91      0.49 o 
  -1   0   4       28.08       28.21      0.43 o 
   0   0   4     1311.46     1436.58      6.65 o 
   1   0   4       34.01       43.95      0.54 o 
   2   0   4     1263.72     1298.58     20.36 o 
   3   0   4       98.46       95.18      1.00 o 
   4   0   4      110.74      125.13      1.13 o 
   5   0   4        0.04        0.29      0.58 o 
   6   0   4        0.77        0.53      0.40 o 
   7   0   4       10.87       11.01      0.79 o 
   8   0   4      108.87      113.12      3.21 o 
   9   0   4       13.64       15.65      1.46 o 
  -7   1   4        3.12        7.10      0.82 o 
  -6   1   4      123.43      126.10      3.60 o 
  -5   1   4       17.43       14.70      0.79 o 
  -4   1   4       44.87       41.22      1.10 o 
  -3   1   4      121.67      128.33      1.72 o 
  -2   1   4      239.66      255.87      3.01 o 
  -1   1   4        0.69        4.18      0.34 o 
   0   1   4      368.76      373.25     16.40 o 
   1   1   4        1.50        0.74      0.15 o 
   2   1   4      522.19      568.69     17.00 o 
   3   1   4       73.68       73.42      0.63 o 
   4   1   4      426.01      417.02      8.70 o 
   5   1   4       20.09       17.62      2.23 o 
   6   1   4       22.80       20.35      0.82 o 
   7   1   4       79.15       82.69      2.43 o 
   8   1   4       56.61       53.54      2.14 o 
   9   1   4       13.46       13.60      1.36 o 
  -7   2   4        0.01       -1.17      0.78 o 
  -6   2   4       91.97       89.31      1.94 o 
  -5   2   4        2.49        4.08      0.73 o 
  -4   2   4       31.22       37.07      1.06 o 
  -3   2   4      319.68      306.08      2.64 o 
  -2   2   4       32.38       30.09      1.36 o 
  -1   2   4      455.82      518.47      7.58 o 
   0   2   4        0.04        0.50      0.13 o 
   1   2   4      293.55      299.38      8.27 o 
   2   2   4      936.51      923.29     42.07 o 
   3   2   4      105.90      103.01      2.78 o 
   4   2   4        2.45        2.13      0.24 o 
   5   2   4       56.52       59.72      1.32 o 
   6   2   4       59.53       54.74      1.27 o 
   7   2   4        2.55        2.04      0.78 o 
   8   2   4       20.66       23.52      1.55 o 
   9   2   4      110.45      115.64      3.30 o 
  -6   3   4       36.00       30.18      1.20 o 
  -5   3   4       16.07       12.74      0.82 o 
  -4   3   4       47.18       48.42      1.27 o 
  -3   3   4        0.28        1.17      0.41 o 
  -2   3   4        0.80        0.24      0.27 o 
  -1   3   4     1291.08     1398.44     29.19 o 
   0   3   4       49.52       52.37      0.73 o 
   1   3   4      250.93      302.28      6.79 o 
   2   3   4      248.16      289.61      6.29 o 
   3   3   4      374.82      342.98      6.82 o 
   4   3   4      398.52      370.89      8.09 o 
   5   3   4       65.88       74.04      1.00 o 
   6   3   4       36.35       34.65      1.02 o 
   7   3   4       27.47       30.51      1.55 o 
   8   3   4        6.21        8.65      1.07 o 
   9   3   4        0.05       -0.49      0.87 o 
  -6   4   4       20.14       21.28      1.65 o 
  -5   4   4       34.59       41.11      1.34 o 
  -4   4   4      412.37      387.23      3.53 o 
  -3   4   4      146.07      130.60      4.23 o 
  -2   4   4        0.05        0.24      0.34 o 
  -1   4   4      256.07      290.04      2.47 o 
   0   4   4       68.39       60.07      0.77 o 
   1   4   4     2311.32     2483.80      5.30 o 
   2   4   4       30.79       22.91      0.60 o 
   3   4   4       88.21       94.24      2.03 o 
   4   4   4       37.84       50.40      0.83 o 
   5   4   4      654.42      640.13     22.54 o 
   6   4   4       12.87       13.84      1.12 o 
   7   4   4        0.55       -0.49      0.49 o 
   8   4   4       29.35       29.06      1.65 o 
   9   4   4       40.22       45.48      2.24 o 
  -5   5   4       14.61       11.57      0.89 o 
  -4   5   4       60.58       54.97      1.44 o 
  -3   5   4        4.08        2.32      0.51 o 
  -2   5   4      499.11      456.65      8.50 o 
  -1   5   4      689.72      654.90      6.46 o 
   0   5   4      148.16      160.96      2.03 o 
   1   5   4      252.50      254.26      3.64 o 
   2   5   4        0.17        0.50      0.44 o 
   3   5   4      708.24      750.42     27.21 o 
   4   5   4      555.53      570.45      3.40 o 
   5   5   4      317.33      295.02     18.61 o 
   6   5   4       22.89       21.16      0.93 o 
   7   5   4      143.13      140.44      4.32 o 
   8   5   4       48.64       50.00      1.48 o 
   9   5   4       22.39       23.32      1.65 o 
  -5   6   4        7.08        9.91      1.36 o 
  -4   6   4        1.49       -0.01      0.92 o 
  -3   6   4        0.52        0.46      0.44 o 
  -2   6   4      559.57      557.27      4.09 o 
  -1   6   4       56.37       53.72      1.27 o 
   0   6   4      652.82      606.18      7.40 o 
   1   6   4       86.37       76.22      1.04 o 
   2   6   4      210.46      194.74      2.12 o 
   3   6   4      398.82      407.09      9.18 o 
   4   6   4      280.76      255.40      4.00 o 
   5   6   4       42.80       44.57      1.20 o 
   6   6   4      210.47      213.85      2.71 o 
   7   6   4        0.70       -0.30      0.63 o 
   8   6   4      114.72      116.16      3.06 o 
  -4   7   4       23.00       22.93      1.65 o 
  -3   7   4        0.25        0.29      0.51 o 
  -2   7   4      132.96      130.27      2.13 o 
  -1   7   4       65.80       61.53      1.41 o 
   0   7   4      477.42      455.41      3.53 o 
   1   7   4       17.89       18.77      0.82 o 
   2   7   4      250.14      248.98      2.77 o 
   3   7   4       68.82       67.90      1.18 o 
   4   7   4       40.13       37.30      0.93 o 
   5   7   4      112.80      119.05      4.37 o 
   6   7   4       54.95       47.73      1.41 o 
   7   7   4      160.81      156.03      3.21 o 
   8   7   4        9.12        8.97      1.12 o 
  -3   8   4      135.96      150.84      2.54 o 
  -2   8   4        5.02        5.85      0.76 o 
  -1   8   4       26.51       27.28      1.06 o 
   0   8   4       27.02       22.74      1.36 o 
   1   8   4      261.10      251.10      4.18 o 
   2   8   4      385.73      387.88      7.87 o 
   3   8   4        3.46        2.13      0.43 o 
   4   8   4       24.83       23.51      0.99 o 
   5   8   4       11.10       11.11      0.79 o 
   6   8   4        3.67        3.01      0.68 o 
   7   8   4       12.22       12.99      1.46 o 
  -2   9   4       10.18       10.59      1.26 o 
  -1   9   4       83.15       86.20      2.72 o 
   0   9   4       21.97       18.56      1.36 o 
   2   9   4       10.18       10.05      0.69 o 
   3   9   4       59.07       53.33      1.25 o 
   4   9   4      134.91      135.61      4.47 o 
   5   9   4        4.19        4.83      0.72 o 
   6   9   4       45.84       44.37      1.51 o 
  -1  10   4        5.48        6.61      1.26 o 
   1  10   4      102.79      106.43      2.27 o 
   2  10   4        0.64        0.05      0.65 o 
   3  10   4        0.05       -0.30      0.46 o 
   4  10   4        0.57        0.44      0.61 o 
   5  10   4        0.41        1.05      0.65 o 
  -3 -10   5        1.09        1.76      0.75 o 
  -2 -10   5       89.35       97.47      3.11 o 
  -1 -10   5       28.20       28.76      1.85 o 
   0 -10   5        1.09        0.29      0.87 o 
   1 -10   5       13.17       10.59      1.36 o 
   2 -10   5       13.51       17.69      1.55 o 
  -4  -9   5      108.80      117.19      2.34 o 
  -3  -9   5        6.41        8.56      0.86 o 
  -2  -9   5       15.29       16.59      1.51 o 
  -1  -9   5        1.08        0.87      0.78 o 
   0  -9   5      219.04      223.51      4.37 o 
   1  -9   5       34.33       37.02      1.94 o 
   2  -9   5        3.56        4.28      0.97 o 
   3  -9   5        2.54        3.30      0.97 o 
  -5  -8   5      118.21      120.83      4.32 o 
  -4  -8   5        2.36        2.82      0.65 o 
  -3  -8   5      322.67      318.94      3.47 o 
  -2  -8   5      303.92      302.52      6.95 o 
  -1  -8   5       65.49       63.64      1.48 o 
   0  -8   5      134.95      129.93      3.11 o 
   1  -8   5        5.65        6.41      0.97 o 
   2  -8   5      257.28      253.25      2.97 o 
   3  -8   5       30.09       31.68      1.94 o 
   4  -8   5        0.55        1.19      0.58 o 
   5  -8   5        7.37        6.30      0.89 o 
  -6  -7   5        1.98        2.65      0.72 o 
  -5  -7   5       13.90       16.57      0.99 o 
  -4  -7   5       73.51       77.15      1.75 o 
  -3  -7   5      236.60      228.77      4.13 o 
  -2  -7   5       57.58       61.23      1.44 o 
  -1  -7   5      225.46      230.86      4.13 o 
   0  -7   5      305.63      312.81      4.47 o 
   1  -7   5       49.18       53.73      1.26 o 
   2  -7   5       91.50       87.09      1.67 o 
   3  -7   5       10.19        9.50      0.79 o 
   4  -7   5      338.02      324.36      8.16 o 
   5  -7   5       13.43       12.65      0.93 o 
   6  -7   5        3.26        3.38      1.12 o 
  -6  -6   5      245.07      252.08      4.86 o 
  -5  -6   5       77.41       77.61      1.78 o 
  -4  -6   5      139.96      140.52      2.20 o 
  -3  -6   5        4.69        6.75      0.62 o 
  -2  -6   5      254.58      240.96      2.58 o 
  -1  -6   5      908.46      927.81      5.98 o 
   0  -6   5       63.52       63.12      1.55 o 
   1  -6   5       86.84       90.68      1.55 o 
   2  -6   5       60.51       46.96      1.31 o 
   3  -6   5      142.24      144.83      8.11 o 
   4  -6   5        0.03       -0.44      0.41 o 
   5  -6   5        4.65        7.05      0.79 o 
   6  -6   5       46.47       47.23      2.14 o 
  -7  -5   5      177.49      177.83      4.28 o 
  -6  -5   5       44.01       37.70      2.04 o 
  -5  -5   5       87.13       84.86      1.89 o 
  -4  -5   5       96.20       99.72      4.52 o 
  -3  -5   5      488.79      500.52      9.04 o 
  -2  -5   5      250.98      279.42      7.24 o 
  -1  -5   5      195.84      199.61      3.73 o 
   0  -5   5       81.03       79.93      1.54 o 
   1  -5   5      764.99      784.97      4.03 o 
   2  -5   5      430.67      464.31      3.60 o 
   3  -5   5      331.55      332.79     17.54 o 
   4  -5   5      260.85      243.57      2.75 o 
   5  -5   5       33.17       31.12      1.13 o 
   6  -5   5       33.96       30.68      1.24 o 
   7  -5   5       35.15       37.70      1.44 o 
  -7  -4   5       14.75       16.23      1.46 o 
  -6  -4   5       28.54       29.35      1.75 o 
  -5  -4   5       61.15       56.75      2.14 o 
  -4  -4   5      588.42      578.50     16.47 o 
  -3  -4   5      172.36      163.62      4.15 o 
  -2  -4   5      544.06      576.80     12.82 o 
  -1  -4   5      164.84      186.69      2.94 o 
   0  -4   5        7.71        8.88      0.41 o 
   1  -4   5        8.27        9.03      0.38 o 
   2  -4   5      214.11      226.01      2.24 o 
   3  -4   5       12.38       13.98      1.17 o 
   4  -4   5        4.07        1.24      0.44 o 
   5  -4   5       16.25       17.79      0.89 o 
   6  -4   5        5.00        6.36      0.72 o 
   7  -4   5       62.04       60.71      4.76 o 
   8  -4   5        0.04       -0.28      0.61 o 
  -7  -3   5        2.84        1.75      0.97 o 
  -6  -3   5       15.22       13.60      1.26 o 
  -5  -3   5        9.98        9.23      1.07 o 
  -4  -3   5      117.35      119.53      1.73 o 
  -3  -3   5       15.55       16.76      0.56 o 
  -2  -3   5      318.00      323.17      6.35 o 
  -1  -3   5       67.84       87.03      1.59 o 
   0  -3   5     1110.08     1243.85     19.79 o 
   1  -3   5      185.36      209.05      2.81 o 
   2  -3   5       77.96       80.66      1.03 o 
   3  -3   5      366.85      368.95      2.82 o 
   4  -3   5       46.18       51.34      2.58 o 
   5  -3   5        4.87        6.93      0.58 o 
   6  -3   5      354.43      349.91      3.44 o 
   7  -3   5       38.39       42.73      1.41 o 
   8  -3   5        9.60        9.37      1.31 o 
  -7  -2   5       27.97       27.31      1.75 o 
  -6  -2   5       40.07       37.41      1.85 o 
  -5  -2   5       32.21       31.82      1.06 o 
  -4  -2   5       52.18       51.87      1.23 o 
  -3  -2   5        3.31        3.34      0.31 o 
  -2  -2   5       26.31       28.07      0.64 o 
  -1  -2   5       14.27       12.07      0.41 o 
   0  -2   5      175.04      244.40      4.28 o 
   1  -2   5      137.56      161.85      2.44 o 
   2  -2   5      209.56      221.28      3.76 o 
   3  -2   5       38.39       31.05      0.82 o 
   4  -2   5       30.19       30.20      0.92 o 
   5  -2   5       71.39       75.49      1.60 o 
   6  -2   5       64.39       66.68      1.48 o 
   7  -2   5       39.04       37.93      1.27 o 
   8  -2   5      175.85      178.88      2.78 o 
  -7  -1   5        1.20        0.39      0.87 o 
  -6  -1   5       17.02       18.78      0.99 o 
  -5  -1   5      140.94      135.17      2.06 o 
  -4  -1   5      174.94      169.07      2.13 o 
  -3  -1   5      142.26      138.03      1.78 o 
  -2  -1   5       87.93       84.61      1.30 o 
  -1  -1   5       15.38       24.26      0.48 o 
   0  -1   5      177.54      200.19      2.75 o 
   1  -1   5     1003.77     1039.70      8.41 o 
   2  -1   5       37.76       50.69      0.62 o 
   3  -1   5        1.49        5.25      0.44 o 
   4  -1   5        4.08        4.69      0.44 o 
   5  -1   5      314.11      322.25      6.32 o 
   6  -1   5      141.86      139.96      3.16 o 
   7  -1   5       11.81       12.15      0.82 o 
   8  -1   5        8.72        8.12      0.82 o 
   9  -1   5       35.22       33.41      1.41 o 
  -7   0   5       10.99       11.26      0.93 o 
  -6   0   5        1.38        1.07      0.55 o 
  -5   0   5        3.41        3.23      0.54 o 
  -4   0   5      199.69      202.04      2.53 o 
  -3   0   5      834.34      862.53     16.23 o 
  -2   0   5       34.49       38.32      0.93 o 
  -1   0   5        0.01        0.22      0.23 o 
   0   0   5       63.54       70.60      0.79 o 
   1   0   5       18.57       25.11      0.58 o 
   2   0   5      248.09      274.62      3.16 o 
   3   0   5     1627.62     1721.53     12.27 o 
   4   0   5       18.14        8.85      0.36 o 
   5   0   5       28.42       25.83      1.36 o 
   6   0   5        3.03        3.99      0.55 o 
   7   0   5      331.88      337.31      5.88 o 
   8   0   5       99.77      110.64      2.06 o 
   9   0   5        1.17        0.78      0.87 o 
  -7   1   5       48.92       58.21      2.43 o 
  -6   1   5       46.53       42.08      1.37 o 
  -5   1   5       46.50       42.18      1.24 o 
  -4   1   5       34.12       33.05      5.54 o 
  -3   1   5       57.54       48.16      1.17 o 
  -2   1   5       56.65       43.20      0.96 o 
  -1   1   5     1502.93     1652.78      5.53 o 
   0   1   5       43.31       38.48      2.31 o 
   1   1   5       39.09       38.01      0.96 o 
   2   1   5      295.06      281.45      9.25 o 
   3   1   5        8.17       22.16      1.86 o 
   4   1   5      190.38      208.12      4.67 o 
   5   1   5      267.69      264.13      5.25 o 
   6   1   5      119.20      122.80      4.76 o 
   7   1   5        1.76        2.10      0.48 o 
   8   1   5       33.02       29.83      1.75 o 
   9   1   5       84.33       89.60      2.92 o 
  -6   2   5        0.01        0.89      0.54 o 
  -5   2   5        3.68        3.56      0.83 o 
  -4   2   5      485.05      448.32     14.09 o 
  -3   2   5       60.79       64.30      1.34 o 
  -2   2   5        0.82        0.13      0.30 o 
  -1   2   5       32.63       42.74      1.21 o 
   0   2   5       66.37       46.52      1.98 o 
   1   2   5      372.83      422.16     16.10 o 
   2   2   5     1709.30     1830.91     82.89 o 
   3   2   5      109.11       96.10      2.68 o 
   4   2   5       95.61      100.69      2.40 o 
   5   2   5      237.85      237.59      7.31 o 
   6   2   5      361.22      358.26     21.23 o 
   7   2   5       33.75       28.96      1.55 o 
   8   2   5        3.15        3.69      0.97 o 
   9   2   5       10.67       11.86      1.36 o 
  -6   3   5        4.73        6.24      0.76 o 
  -5   3   5        3.07        2.19      0.58 o 
  -4   3   5        0.27        0.19      0.44 o 
  -3   3   5       33.22       32.03      1.03 o 
  -2   3   5      842.74      842.83     16.23 o 
  -1   3   5      240.30      244.09      8.84 o 
   0   3   5       14.22        8.88      0.31 o 
   1   3   5      101.39      121.01      1.38 o 
   2   3   5       26.64       44.23      0.84 o 
   3   3   5        0.09        0.01      0.18 o 
   4   3   5      641.22      650.13     12.49 o 
   5   3   5      982.70      967.29     23.78 o 
   6   3   5        0.93        1.51      0.48 o 
   7   3   5       32.64       33.91      1.65 o 
   8   3   5       40.23       33.91      1.75 o 
   9   3   5       58.98       53.45      2.43 o 
  -6   4   5        5.21        6.31      0.86 o 
  -5   4   5       69.16       70.09      1.75 o 
  -4   4   5        0.56        1.17      0.51 o 
  -3   4   5       18.19       14.33      0.79 o 
  -2   4   5      135.17      146.86      4.03 o 
  -1   4   5      162.49      144.92      1.89 o 
   0   4   5      553.95      549.67     14.72 o 
   1   4   5       63.45       82.06      2.26 o 
   2   4   5        0.25        0.66      0.35 o 
   3   4   5        6.96        8.19      0.43 o 
   4   4   5      211.79      211.85      5.33 o 
   5   4   5      201.27      187.74      4.37 o 
   6   4   5      151.07      139.22      6.75 o 
   7   4   5      179.57      172.23      2.32 o 
   8   4   5       46.48       45.67      2.04 o 
   9   4   5       12.62       12.24      1.36 o 
  -5   5   5       19.80       20.52      1.13 o 
  -4   5   5        7.14        6.40      0.72 o 
  -3   5   5       67.31       67.36      1.58 o 
  -2   5   5        4.90        4.43      0.55 o 
  -1   5   5       32.54       28.74      0.96 o 
   0   5   5       98.28      100.53      1.58 o 
   1   5   5       38.01       37.55      0.71 o 
   2   5   5       73.28       71.14      1.79 o 
   3   5   5      424.10      438.62     10.84 o 
   4   5   5      309.00      298.41      7.22 o 
   5   5   5       15.46       14.69      0.76 o 
   6   5   5      121.61      117.57      1.92 o 
   7   5   5        4.79        3.99      0.61 o 
   8   5   5       91.36       90.37      2.92 o 
   9   5   5       19.24       19.82      1.65 o 
  -4   6   5        6.19        7.34      0.82 o 
  -3   6   5        7.77       11.55      0.86 o 
  -2   6   5       41.73       36.22      1.26 o 
  -1   6   5      284.61      277.68      6.32 o 
   0   6   5      175.65      176.17      2.20 o 
   1   6   5       51.39       55.09      1.51 o 
   2   6   5       14.40       12.88      0.56 o 
   3   6   5      190.68      185.41      2.92 o 
   4   6   5        0.20       -0.08      0.31 o 
   5   6   5      549.33      528.42     26.48 o 
   6   6   5      160.51      167.24      3.30 o 
   7   6   5       59.15       57.04      2.43 o 
   8   6   5       22.27       21.81      1.13 o 
  -4   7   5        5.49        9.11      0.91 o 
  -3   7   5        1.97        1.99      0.62 o 
  -2   7   5       55.63       54.61      1.60 o 
  -1   7   5       53.27       45.86      2.92 o 
   0   7   5      202.23      197.60      3.84 o 
   1   7   5      160.28      155.39      3.21 o 
   2   7   5      101.12      100.19      2.14 o 
   3   7   5       90.78       86.61      1.53 o 
   4   7   5       68.19       65.10      1.21 o 
   5   7   5      166.25      162.32      7.05 o 
   6   7   5        1.89        1.52      0.54 o 
   7   7   5      168.50      166.83      2.64 o 
   8   7   5      124.74      121.10      6.56 o 
  -3   8   5        6.20        6.04      1.21 o 
  -2   8   5      114.69      118.58      2.27 o 
  -1   8   5       15.57       21.84      1.06 o 
   0   8   5        2.50        0.68      0.68 o 
   1   8   5        8.02        9.13      1.17 o 
   2   8   5      655.21      633.49      6.71 o 
   3   8   5       91.95       87.58      2.56 o 
   4   8   5      103.78      101.65      1.59 o 
   5   8   5       17.80       19.71      0.99 o 
   6   8   5       46.60       51.67      1.54 o 
   7   8   5      230.50      226.59     13.99 o 
  -2   9   5        1.63        3.29      0.97 o 
  -1   9   5        4.19        7.48      1.17 o 
   0   9   5       40.26       39.55      1.94 o 
   1   9   5       16.34       10.50      1.17 o 
   2   9   5        3.51        6.37      0.82 o 
   3   9   5       28.07       29.35      0.99 o 
   4   9   5      404.04      408.14      8.18 o 
   5   9   5       31.43       30.68      1.27 o 
   6   9   5       12.08       12.90      1.12 o 
   0  10   5        3.28        4.57      1.07 o 
   2  10   5       40.99       46.87      1.61 o 
   3  10   5       19.45       18.23      1.21 o 
   4  10   5        5.80        5.28      0.77 o 
   5  10   5       13.67       17.52      1.26 o 
  -2 -10   6       22.54       22.45      1.75 o 
  -1 -10   6        2.98        4.47      1.07 o 
   0 -10   6        0.43        0.68      0.97 o 
  -4  -9   6       14.98       16.27      1.36 o 
  -3  -9   6       37.28       37.79      1.41 o 
  -2  -9   6        6.58        8.16      1.26 o 
  -1  -9   6       74.33       79.49      2.72 o 
   0  -9   6       28.89       22.74      1.65 o 
   1  -9   6       57.19       57.33      2.33 o 
   2  -9   6       19.34       19.14      1.55 o 
   3  -9   6        0.57        2.33      0.97 o 
  -5  -8   6       49.13       53.92      1.71 o 
  -4  -8   6        0.11       -0.57      0.58 o 
  -3  -8   6       84.08       87.81      1.92 o 
  -2  -8   6       33.69       32.53      1.24 o 
  -1  -8   6       67.48       65.89      2.33 o 
   0  -8   6       26.05       27.60      1.55 o 
   1  -8   6        1.22        2.62      0.87 o 
   2  -8   6       31.45       31.68      1.75 o 
   3  -8   6        0.33        1.11      0.58 o 
   4  -8   6      170.20      150.07      2.58 o 
  -5  -7   6       22.58       22.99      1.16 o 
  -4  -7   6       33.62       35.44      1.31 o 
  -3  -7   6       45.27       46.19      1.41 o 
  -2  -7   6       45.02       47.10      1.34 o 
  -1  -7   6      127.71      126.54      2.14 o 
   0  -7   6       44.23       41.88      1.75 o 
   1  -7   6       48.13       45.99      1.23 o 
   2  -7   6        1.08        0.19      0.41 o 
   3  -7   6       47.03       45.27      1.37 o 
   4  -7   6      248.58      240.54      3.09 o 
   5  -7   6       24.25       28.32      2.24 o 
  -6  -6   6        0.20        1.17      0.87 o 
  -5  -6   6       17.12       18.46      1.55 o 
  -4  -6   6       20.60       19.42      0.95 o 
  -3  -6   6       68.62       70.07      1.54 o 
  -2  -6   6       74.00       76.50      1.54 o 
  -1  -6   6      429.16      415.02      3.33 o 
   0  -6   6       38.62       47.97      0.91 o 
   1  -6   6      207.26      198.02      5.93 o 
   2  -6   6       54.46       50.04      1.27 o 
   3  -6   6       28.27       29.51      1.65 o 
   4  -6   6        6.59        7.96      0.72 o 
   5  -6   6        0.45        0.17      0.51 o 
   6  -6   6       65.12       66.83      1.82 o 
  -6  -5   6       82.81       77.55      2.72 o 
  -5  -5   6       45.49       44.02      2.04 o 
  -4  -5   6        4.65        5.32      1.55 o 
  -3  -5   6        0.91        1.14      0.44 o 
  -2  -5   6        4.27        4.69      0.51 o 
  -1  -5   6        0.69        0.25      0.26 o 
   0  -5   6      126.73      105.49      2.56 o 
   1  -5   6      706.35      683.43     27.94 o 
   2  -5   6      141.83      145.06      1.99 o 
   3  -5   6      230.88      213.77      5.10 o 
   4  -5   6      113.59      112.99      5.64 o 
   5  -5   6       20.38       20.03      0.96 o 
   6  -5   6       80.41       79.25      1.86 o 
   7  -5   6        0.01       -0.41      0.58 o 
  -6  -4   6       17.57       19.05      1.55 o 
  -5  -4   6      108.17      110.59      3.01 o 
  -4  -4   6       16.25       16.52      1.17 o 
  -3  -4   6       76.65       72.52      1.60 o 
  -2  -4   6      217.25      208.15      4.58 o 
  -1  -4   6       30.34       32.86      0.71 o 
   0  -4   6      104.73      123.88      2.11 o 
   1  -4   6        1.57        1.19      0.26 o 
   2  -4   6       82.59       77.17      1.34 o 
   3  -4   6      793.04      771.99      4.43 o 
   4  -4   6       49.91       56.42      1.31 o 
   5  -4   6      170.43      159.98      6.56 o 
   6  -4   6       25.18       25.71      1.10 o 
   7  -4   6       39.16       38.99      1.41 o 
   8  -4   6       35.99       36.46      1.51 o 
  -6  -3   6        3.48        2.62      0.97 o 
  -5  -3   6        2.68        3.21      0.78 o 
  -4  -3   6       30.79       28.13      0.98 o 
  -3  -3   6      416.03      398.21     15.11 o 
  -2  -3   6       30.73       31.75      0.71 o 
  -1  -3   6      344.35      342.63      9.02 o 
   0  -3   6      521.89      537.46      4.84 o 
   1  -3   6      604.62      634.90      9.54 o 
   2  -3   6       29.00       34.99      0.93 o 
   3  -3   6        6.33        5.90      0.51 o 
   4  -3   6       31.92       31.17      0.99 o 
   5  -3   6      204.57      197.30      2.47 o 
   6  -3   6       19.04       18.83      1.07 o 
   7  -3   6      154.49      152.85      5.39 o 
   8  -3   6        1.90        1.84      0.65 o 
  -7  -2   6       18.99       20.12      1.65 o 
  -6  -2   6       33.53       34.89      1.94 o 
  -5  -2   6       68.69       77.26      2.87 o 
  -4  -2   6      169.96      166.38      2.19 o 
  -3  -2   6        8.78        9.63      0.65 o 
  -2  -2   6        0.21        0.06      0.21 o 
  -1  -2   6        4.17        3.07      0.31 o 
   0  -2   6      361.65      410.91      9.68 o 
   1  -2   6      916.46      952.80     12.98 o 
   2  -2   6     1624.40     1735.37     23.73 o 
   3  -2   6      937.82      939.41      9.33 o 
   4  -2   6       33.82       37.32      1.03 o 
   5  -2   6       72.72       79.06      1.54 o 
   6  -2   6       14.69       12.71      0.79 o 
   7  -2   6       64.48       62.15      1.61 o 
   8  -2   6        8.81       10.05      0.96 o 
  -7  -1   6        0.73        2.24      0.97 o 
  -6  -1   6        8.19       11.23      0.93 o 
  -5  -1   6       20.87       21.95      0.99 o 
  -4  -1   6      171.19      178.28      2.30 o 
  -3  -1   6       57.28       48.31      1.20 o 
  -2  -1   6        1.09        2.64      0.41 o 
  -1  -1   6      304.13      366.21      5.74 o 
   0  -1   6       34.66       32.21      3.33 o 
   1  -1   6       53.39       48.93      0.71 o 
   2  -1   6      460.60      553.67      5.53 o 
   3  -1   6      336.38      352.27      4.96 o 
   4  -1   6      596.49      599.74      9.04 o 
   5  -1   6      160.22      159.63      2.09 o 
   6  -1   6       23.19       22.90      1.17 o 
   7  -1   6        0.94        1.24      0.51 o 
   8  -1   6        6.88        8.26      0.82 o 
   9  -1   6        5.45        5.82      0.96 o 
  -6   0   6      113.09      122.53      4.03 o 
  -5   0   6        9.77        9.73      0.97 o 
  -4   0   6        4.47        5.35      0.62 o 
  -3   0   6      136.46      120.91      1.82 o 
  -2   0   6       84.60       75.25      1.34 o 
  -1   0   6       13.91       20.82      0.45 o 
   0   0   6      327.55      363.87      1.77 o 
   1   0   6        1.62        3.09      1.15 o 
   2   0   6       93.56       72.94      1.18 o 
   3   0   6        2.24        0.83      0.22 o 
   4   0   6      452.61      471.02      8.02 o 
   5   0   6        1.82        2.70      0.68 o 
   6   0   6      246.49      242.94      7.63 o 
   7   0   6       40.51       42.26      1.85 o 
   8   0   6       94.50      100.87      3.55 o 
   9   0   6        0.52       -0.49      0.65 o 
  -6   1   6       43.70       42.76      1.44 o 
  -5   1   6       50.81       53.38      1.48 o 
  -4   1   6      170.44      162.35      2.30 o 
  -3   1   6       21.61       23.18      0.89 o 
  -2   1   6        6.14        6.82      0.51 o 
  -1   1   6      340.04      354.10     11.56 o 
   0   1   6      239.18      225.64      3.11 o 
   1   1   6      387.27      443.44     13.23 o 
   2   1   6      897.63     1045.72     34.58 o 
   3   1   6      168.42      177.38      6.18 o 
   4   1   6       15.67       12.96      0.37 o 
   5   1   6        6.39        4.84      0.53 o 
   6   1   6       12.87       15.27      0.79 o 
   7   1   6        0.13       -0.13      0.78 o 
   8   1   6       23.34       22.17      1.55 o 
   9   1   6       36.74       35.86      1.94 o 
  -6   2   6       10.13       11.95      0.96 o 
  -5   2   6      101.29      115.20      3.64 o 
  -4   2   6       18.12       19.08      0.93 o 
  -3   2   6      241.13      235.15      5.54 o 
  -2   2   6      100.34      109.28      4.52 o 
  -1   2   6       46.63       47.28      1.10 o 
   0   2   6       23.12       28.00      0.82 o 
   1   2   6     1007.98     1049.00     51.82 o 
   2   2   6      266.82      271.23      8.73 o 
   3   2   6      322.54      364.33      4.42 o 
   4   2   6      491.91      489.37     10.14 o 
   5   2   6      299.61      303.94      8.21 o 
   6   2   6        1.14        1.87      0.47 o 
   7   2   6       58.86       65.30      2.24 o 
   8   2   6        0.27        0.97      0.78 o 
   9   2   6       36.23       37.12      2.04 o 
  -6   3   6        0.03        0.73      0.97 o 
  -5   3   6       31.52       27.64      1.20 o 
  -4   3   6        3.89        4.25      0.62 o 
  -3   3   6        7.44       10.43      0.72 o 
  -2   3   6       90.81       90.82      1.65 o 
  -1   3   6      286.42      279.49      2.61 o 
   0   3   6      312.92      312.61      3.45 o 
   1   3   6       31.26       29.23      1.40 o 
   2   3   6      148.45      161.00      4.29 o 
   3   3   6      764.89      791.84     28.21 o 
   4   3   6      152.73      151.00      3.22 o 
   5   3   6       19.33       19.43      0.61 o 
   6   3   6      491.37      485.38     18.95 o 
   7   3   6       48.68       45.28      1.94 o 
   8   3   6        2.82        2.92      0.97 o 
   9   3   6       31.54       35.28      1.94 o 
  -5   4   6        6.41        7.42      0.97 o 
  -4   4   6       55.17       52.78      1.54 o 
  -3   4   6       12.60       10.97      0.79 o 
  -2   4   6       16.41       15.31      0.82 o 
  -1   4   6       92.42       87.99      1.58 o 
   0   4   6     1008.65     1016.85     29.15 o 
   1   4   6      387.75      402.29      2.19 o 
   2   4   6       27.52       27.18      0.63 o 
   3   4   6      113.26      120.92      1.25 o 
   4   4   6      141.58      142.29      2.05 o 
   5   4   6      945.09      951.84     14.20 o 
   6   4   6        8.56        9.86      0.72 o 
   7   4   6        0.87        2.33      0.78 o 
   8   4   6       99.55       93.58      2.92 o 
   9   4   6       73.54       85.61      3.01 o 
  -5   5   6       60.82       57.24      1.71 o 
  -4   5   6        3.85        5.66      0.83 o 
  -3   5   6       40.70       34.66      2.87 o 
  -2   5   6       29.35       27.92      2.48 o 
  -1   5   6      285.83      296.45      5.59 o 
   0   5   6        2.46        2.70      0.51 o 
   1   5   6       19.34       19.95      0.82 o 
   2   5   6      402.14      392.68      8.27 o 
   3   5   6      293.18      275.79     12.41 o 
   4   5   6       45.79       47.16      1.64 o 
   5   5   6       27.85       28.59      1.51 o 
   6   5   6       29.30       35.41      1.70 o 
   7   5   6      270.60      274.08      3.08 o 
   8   5   6       14.46       14.87      1.46 o 
  -4   6   6        9.71       11.34      0.95 o 
  -3   6   6       19.07       21.55      1.06 o 
  -2   6   6       82.72       85.10      1.82 o 
  -1   6   6      410.30      390.09      5.39 o 
   0   6   6      107.88      104.08      1.78 o 
   1   6   6      141.43      151.30      2.09 o 
   2   6   6      560.87      534.93     13.31 o 
   3   6   6        4.08        4.85      0.54 o 
   4   6   6      265.66      267.93      8.58 o 
   5   6   6        0.34        0.52      0.40 o 
   6   6   6       15.54       18.84      1.80 o 
   7   6   6        0.01        0.34      0.51 o 
   8   6   6      145.21      156.45      3.89 o 
  -3   7   6        0.27        1.12      0.62 o 
  -2   7   6       69.17       71.55      1.79 o 
  -1   7   6       15.55       17.67      0.96 o 
   0   7   6       12.01       13.28      1.46 o 
   1   7   6      107.08      109.54      2.67 o 
   2   7   6      118.02      120.01      2.92 o 
   3   7   6       46.43       44.50      1.46 o 
   4   7   6      231.15      225.51      8.70 o 
   5   7   6        2.17        1.33      0.50 o 
   6   7   6       71.24       74.87      3.79 o 
   7   7   6        0.04        1.03      0.54 o 
   8   7   6        8.17        7.42      0.97 o 
  -2   8   6        9.61       11.09      0.96 o 
  -1   8   6       16.95       18.62      1.03 o 
   0   8   6       36.75       35.76      1.85 o 
   1   8   6      111.97      113.21      3.01 o 
   2   8   6        0.18       -0.39      0.68 o 
   3   8   6       49.36       53.93      1.54 o 
   4   8   6        6.44        5.47      0.59 o 
   5   8   6        0.85        2.23      0.68 o 
   6   8   6       30.96       33.23      1.27 o 
   7   8   6       36.65       34.85      1.37 o 
  -1   9   6       32.29       36.44      2.04 o 
   0   9   6        0.26        1.26      0.87 o 
   1   9   6       19.15       17.49      1.36 o 
   2   9   6       59.72       63.36      2.43 o 
   3   9   6       48.52       56.39      1.68 o 
   4   9   6        5.42        4.89      0.61 o 
   5   9   6       25.76       24.98      1.21 o 
   6   9   6       41.82       39.60      1.48 o 
   1  10   6       23.50       20.50      1.65 o 
   2  10   6        9.58        9.37      1.03 o 
   3  10   6        4.69        5.55      0.89 o 
   4  10   6       34.59       35.53      1.44 o 
  -3  -9   7       34.13       37.98      1.48 o 
  -2  -9   7        5.66        6.71      1.17 o 
  -1  -9   7       24.81       27.31      1.75 o 
   0  -9   7       17.86       19.05      1.55 o 
   1  -9   7       18.77       22.93      1.65 o 
   2  -9   7        0.02       -0.29      0.78 o 
   3  -9   7        8.98        9.62      1.46 o 
  -4  -8   7       23.02       21.89      1.36 o 
  -3  -8   7       15.43       16.81      1.03 o 
  -2  -8   7       76.87       83.07      2.53 o 
  -1  -8   7      153.07      162.58      3.69 o 
   0  -8   7        3.63        2.92      0.87 o 
   2  -8   7        0.92        2.24      0.87 o 
   3  -8   7        2.92        2.67      0.69 o 
   4  -8   7        5.67        6.74      0.89 o 
  -5  -7   7        1.59       -0.78      0.97 o 
  -4  -7   7        0.04       -0.67      0.63 o 
  -3  -7   7       32.80       34.37      1.27 o 
  -2  -7   7      100.75      107.85      1.99 o 
  -1  -7   7       31.26       31.91      1.21 o 
   0  -7   7      261.79      270.83      4.37 o 
   1  -7   7      113.09      112.14      2.53 o 
   2  -7   7        0.04        0.29      0.41 o 
   3  -7   7        3.55        5.08      0.68 o 
   4  -7   7       24.93       20.71      1.03 o 
   5  -7   7       49.37       48.53      1.80 o 
  -5  -6   7        8.15        7.68      1.36 o 
  -4  -6   7       65.01       61.80      2.33 o 
  -3  -6   7      106.24      104.50      1.92 o 
  -2  -6   7       17.36       18.55      1.26 o 
  -1  -6   7       89.16       89.90      2.48 o 
   0  -6   7        0.10        0.14      0.37 o 
   1  -6   7       71.93       66.37      1.94 o 
   2  -6   7      100.05      101.52      1.89 o 
   3  -6   7      177.75      173.27      3.84 o 
   4  -6   7       67.53       63.15      1.61 o 
   5  -6   7       12.05       13.81      0.93 o 
   6  -6   7        1.44        1.89      0.69 o 
  -6  -5   7       11.16       12.54      1.46 o 
  -5  -5   7       79.60       83.67      2.82 o 
  -4  -5   7        1.48        0.58      0.78 o 
  -3  -5   7        1.04        1.31      0.68 o 
  -2  -5   7      430.69      432.79     10.30 o 
  -1  -5   7       35.91       36.95      0.85 o 
   0  -5   7       92.84       92.95      2.83 o 
   1  -5   7       26.52       20.15      1.89 o 
   2  -5   7        4.44        3.08      0.48 o 
   3  -5   7       97.94       85.58      2.14 o 
   4  -5   7       25.89       22.43      0.99 o 
   5  -5   7        0.01        0.00      0.48 o 
   6  -5   7       14.98       17.58      0.99 o 
   7  -5   7       82.17       86.58      2.13 o 
  -6  -4   7        6.91        9.04      1.36 o 
  -5  -4   7       20.88       21.86      1.55 o 
  -4  -4   7        0.53        1.55      0.78 o 
  -3  -4   7      328.48      289.68      4.28 o 
  -2  -4   7        7.58        5.61      0.93 o 
  -1  -4   7      213.47      201.89      2.39 o 
   0  -4   7      249.03      240.15      4.53 o 
   1  -4   7      438.82      418.92      3.13 o 
   2  -4   7       55.79       41.26      1.06 o 
   3  -4   7      257.49      240.53      2.58 o 
   4  -4   7        0.86        0.68      0.41 o 
   5  -4   7      268.89      254.07      5.78 o 
   6  -4   7       27.90       27.80      1.26 o 
   7  -4   7       47.17       49.93      1.61 o 
  -6  -3   7        3.93        6.32      1.26 o 
  -5  -3   7       10.40       12.54      1.26 o 
  -4  -3   7       13.73       12.92      1.17 o 
  -3  -3   7       13.54       13.38      0.72 o 
  -2  -3   7       34.62       34.61      0.99 o 
  -1  -3   7      111.95       96.89      1.19 o 
   0  -3   7       28.46       34.70      1.21 o 
   1  -3   7      224.63      209.29      3.37 o 
   2  -3   7      361.30      320.27      2.71 o 
   3  -3   7      234.10      235.57      7.00 o 
   4  -3   7      101.79       97.23      1.72 o 
   5  -3   7      384.65      383.36      4.96 o 
   6  -3   7       65.17       70.19      1.68 o 
   7  -3   7       84.84       80.61      1.92 o 
   8  -3   7       37.08       37.49      1.51 o 
  -6  -2   7       38.12       35.08      1.94 o 
  -5  -2   7       19.70       19.73      1.46 o 
  -4  -2   7       16.59       12.85      0.79 o 
  -3  -2   7       25.99       21.40      0.86 o 
  -2  -2   7        0.06        0.15      0.34 o 
  -1  -2   7        1.92        3.28      0.31 o 
   0  -2   7       22.79       21.47      1.21 o 
   1  -2   7       26.66       28.16      0.61 o 
   2  -2   7       38.77       44.71      0.73 o 
   3  -2   7      119.84      116.79      1.80 o 
   4  -2   7      166.56      157.05      4.13 o 
   5  -2   7       63.95       62.39      1.44 o 
   6  -2   7      115.34      110.61      1.99 o 
   7  -2   7      467.93      479.51      6.37 o 
   8  -2   7       91.54       97.16      2.13 o 
  -6  -1   7        4.56        2.24      0.97 o 
  -5  -1   7        2.17        2.40      0.78 o 
  -4  -1   7      106.84      111.07      1.95 o 
  -3  -1   7      208.56      205.03      3.01 o 
  -2  -1   7      203.46      197.42      4.08 o 
  -1  -1   7        0.29        0.51      0.30 o 
   0  -1   7        8.02        6.63      0.37 o 
   1  -1   7      220.63      230.84      5.76 o 
   2  -1   7      100.98       99.52      2.04 o 
   3  -1   7        0.65        0.59      0.30 o 
   4  -1   7      339.74      374.26      3.60 o 
   5  -1   7      131.26      129.64      2.48 o 
   6  -1   7       54.66       54.45      1.37 o 
   7  -1   7       50.42       56.39      1.54 o 
   8  -1   7      111.48      109.11      3.64 o 
  -6   0   7        1.01        2.78      0.72 o 
  -5   0   7      109.00      104.17      2.19 o 
  -4   0   7       41.59       45.29      1.31 o 
  -3   0   7       23.67       21.12      1.31 o 
  -2   0   7      209.87      199.84      7.19 o 
  -1   0   7      246.13      236.45      6.07 o 
   0   0   7      175.90      181.05      3.53 o 
   1   0   7        3.97        4.19      0.67 o 
   2   0   7      158.24      165.02      4.72 o 
   3   0   7     1244.80     1315.23      8.37 o 
   4   0   7      222.84      223.72      5.59 o 
   5   0   7        0.66        0.11      0.37 o 
   6   0   7      121.86      125.65      2.72 o 
   7   0   7      292.56      292.59     10.74 o 
   8   0   7        2.16        3.11      0.65 o 
   9   0   7       16.71       17.96      1.13 o 
  -6   1   7       25.71       24.68      1.24 o 
  -5   1   7       29.55       27.74      2.14 o 
  -4   1   7       48.10       47.54      1.37 o 
  -3   1   7      490.74      433.31      9.23 o 
  -2   1   7      208.91      229.74      4.91 o 
  -1   1   7       42.36       41.79      1.12 o 
   0   1   7        0.02       -0.24      0.30 o 
   1   1   7      334.85      313.43      6.40 o 
   2   1   7       47.15       53.79      1.62 o 
   3   1   7       80.47       82.38      3.66 o 
   4   1   7      125.36      105.21      4.16 o 
   5   1   7      673.94      650.79     19.58 o 
   6   1   7      938.35      951.30     23.42 o 
   7   1   7       64.12       64.82      3.79 o 
   8   1   7       44.38       46.40      1.44 o 
   9   1   7       37.93       35.76      2.04 o 
  -5   2   7       78.67       77.13      1.89 o 
  -4   2   7      130.50      115.59      2.13 o 
  -3   2   7      122.69      109.96      1.92 o 
  -2   2   7      441.84      406.50      5.39 o 
  -1   2   7      308.63      313.64      3.89 o 
   0   2   7      776.53      762.08     28.67 o 
   1   2   7        7.07        8.18      0.36 o 
   2   2   7      124.29      125.82      3.05 o 
   3   2   7        4.57        1.51      0.28 o 
   4   2   7       46.18       40.93      1.65 o 
   5   2   7       40.18       43.39      2.87 o 
   6   2   7      318.95      316.68     13.70 o 
   7   2   7       55.92       57.66      5.15 o 
   8   2   7      282.70      260.14      4.66 o 
   9   2   7        1.24        0.97      0.87 o 
  -5   3   7       40.41       35.34      1.41 o 
  -4   3   7       70.11       62.73      1.65 o 
  -3   3   7      360.16      345.47      3.50 o 
  -2   3   7      201.02      188.71      4.96 o 
  -1   3   7        1.31        3.37      0.83 o 
   0   3   7      851.72      828.05      4.54 o 
   1   3   7      203.45      210.09      2.77 o 
   2   3   7       58.77       52.59      0.94 o 
   3   3   7       39.48       46.32      1.91 o 
   4   3   7      340.66      342.71      7.22 o 
   5   3   7      201.92      191.08      4.41 o 
   6   3   7       19.35       18.27      1.26 o 
   7   3   7       70.64       64.62      2.24 o 
   8   3   7        1.80        3.01      0.97 o 
   9   3   7       52.46       56.27      2.53 o 
  -5   4   7       26.39       29.64      1.37 o 
  -4   4   7       40.70       40.43      1.44 o 
  -3   4   7       33.57       30.27      1.17 o 
  -2   4   7       33.51       31.86      1.10 o 
  -1   4   7      954.00      907.37     19.05 o 
   0   4   7      400.36      375.99      7.77 o 
   1   4   7        3.58        2.64      0.48 o 
   2   4   7      151.60      152.63      4.73 o 
   3   4   7      215.34      198.31      6.83 o 
   4   4   7       11.53       10.36      0.52 o 
   5   4   7      375.38      382.36     12.22 o 
   6   4   7      189.97      189.00      7.00 o 
   7   4   7       57.03       60.74      2.24 o 
   8   4   7        0.91        3.11      0.87 o 
   9   4   7        0.29        0.19      0.97 o 
  -4   5   7       18.58       19.90      1.13 o 
  -3   5   7       12.99       14.12      0.93 o 
  -2   5   7       38.76       40.92      1.31 o 
  -1   5   7       72.03       62.25      1.48 o 
   0   5   7       70.98       74.60      1.85 o 
   1   5   7      471.78      441.91      4.23 o 
   2   5   7      323.89      295.56      6.85 o 
   3   5   7       11.79       14.74      0.56 o 
   4   5   7      132.79      126.72      8.94 o 
   5   5   7       93.11       98.31      1.40 o 
   6   5   7        2.31        6.09      1.55 o 
   7   5   7      164.01      143.63      3.40 o 
   8   5   7      117.35      113.79      3.30 o 
  -3   6   7        0.38        0.29      0.78 o 
  -2   6   7       10.89       12.85      0.89 o 
  -1   6   7       39.18       43.42      1.85 o 
   0   6   7       11.47       11.36      0.79 o 
   1   6   7       58.54       49.71      2.72 o 
   2   6   7        6.04        7.66      0.65 o 
   3   6   7      317.43      300.01     12.58 o 
   4   6   7        3.86        4.96      0.46 o 
   5   6   7       33.14       30.41      1.01 o 
   6   6   7       74.53       72.30      2.62 o 
   7   6   7       69.65       68.31      2.43 o 
   8   6   7        2.44        3.01      0.97 o 
  -3   7   7       45.05       42.94      1.54 o 
  -2   7   7        9.12        7.82      0.86 o 
  -1   7   7       41.64       37.15      1.34 o 
   0   7   7        7.76        8.99      0.76 o 
   1   7   7        1.04        0.83      0.51 o 
   2   7   7        0.56       -0.10      0.78 o 
   3   7   7        3.83        3.30      0.78 o 
   4   7   7        3.25        3.35      0.45 o 
   5   7   7       95.07       99.14      3.52 o 
   6   7   7       17.00       16.83      0.93 o 
   7   7   7       12.92       11.22      0.89 o 
  -1   8   7        7.37        8.34      0.89 o 
   0   8   7        0.34       -0.10      0.78 o 
   1   8   7       12.75       11.86      1.17 o 
   2   8   7      112.89      107.87      3.01 o 
   3   8   7       28.61       25.75      1.55 o 
   4   8   7        2.87        3.14      0.69 o 
   5   8   7        7.56        7.18      0.65 o 
   6   8   7        7.93        5.59      0.75 o 
   7   8   7       41.61       38.30      2.24 o 
   0   9   7       24.25       28.18      1.85 o 
   1   9   7        4.77        4.37      1.07 o 
   2   9   7       31.17       32.26      1.94 o 
   3   9   7       37.23       36.86      1.41 o 
   4   9   7       74.63       70.70      1.86 o 
   5   9   7       16.26       21.23      1.17 o 
   6   9   7        1.46        2.22      0.70 o 
  -1  -9   8       96.97       99.02      3.11 o 
   0  -9   8        9.92       11.18      1.36 o 
   1  -9   8      119.79      118.36      3.50 o 
   2  -9   8        4.05        7.77      1.26 o 
  -3  -8   8       10.01       12.08      1.26 o 
  -2  -8   8       13.45       15.84      1.46 o 
  -1  -8   8      114.63      121.76      3.21 o 
   0  -8   8       39.87       37.80      1.94 o 
   1  -8   8        4.48        4.86      1.07 o 
   2  -8   8        0.17        0.19      0.78 o 
   3  -8   8       63.18       71.19      1.85 o 
   4  -8   8       74.87       73.83      1.96 o 
  -4  -7   8        3.33        3.89      1.07 o 
  -3  -7   8       29.66       32.31      1.24 o 
  -2  -7   8       61.35       63.28      1.70 o 
  -1  -7   8       11.40       11.18      1.17 o 
   0  -7   8       39.28       43.54      1.94 o 
   1  -7   8       26.98       31.00      1.65 o 
   2  -7   8       13.65       15.29      0.89 o 
   3  -7   8        5.62        7.10      0.76 o 
   4  -7   8       37.32       35.64      1.34 o 
   5  -7   8       41.74       49.80      1.64 o 
  -5  -6   8       75.78       80.75      2.92 o 
  -4  -6   8       19.43       20.99      1.55 o 
  -3  -6   8       28.06       30.42      1.75 o 
  -2  -6   8        1.37        1.60      0.87 o 
  -1  -6   8      115.63      117.07      1.92 o 
   0  -6   8       20.71       23.62      0.93 o 
   1  -6   8        3.84        2.83      0.55 o 
   2  -6   8       90.29       93.13      2.09 o 
   3  -6   8       63.00       65.48      1.58 o 
   4  -6   8        6.82        6.71      0.72 o 
   5  -6   8        9.40        9.71      0.93 o 
   6  -6   8       14.33       12.96      0.99 o 
  -5  -5   8        0.00       -0.19      0.87 o 
  -4  -5   8      103.01      104.85      3.01 o 
  -3  -5   8        1.33       -0.78      0.68 o 
  -2  -5   8       33.61       34.68      1.13 o 
  -1  -5   8        8.97        9.55      0.81 o 
   0  -5   8       19.35       19.50      1.94 o 
   1  -5   8       51.78       53.02      1.27 o 
   2  -5   8       99.58      106.62      2.87 o 
   3  -5   8        4.39        3.86      0.58 o 
   4  -5   8       92.21       95.54      3.79 o 
   5  -5   8       37.07       37.69      1.55 o 
   6  -5   8       19.09       17.28      1.03 o 
   7  -5   8       25.89       24.79      1.27 o 
  -5  -4   8       20.58       20.60      1.55 o 
  -4  -4   8       95.57       98.44      2.92 o 
  -3  -4   8       12.92       11.95      1.17 o 
  -2  -4   8       72.97       68.51      1.44 o 
  -1  -4   8       67.63       70.77      1.98 o 
   0  -4   8      189.21      183.87      8.02 o 
   1  -4   8        3.14        3.89      0.48 o 
   2  -4   8       72.45       69.90      2.96 o 
   3  -4   8       12.39       12.73      0.76 o 
   4  -4   8      111.40      106.09      2.53 o 
   5  -4   8        2.47        2.23      0.51 o 
   6  -4   8       40.02       41.48      1.41 o 
   7  -4   8       19.39       17.56      1.06 o 
  -5  -3   8       35.88       40.52      2.04 o 
  -4  -3   8      136.80      135.66      3.30 o 
  -3  -3   8       94.66       97.28      3.11 o 
  -2  -3   8       47.00       46.84      1.20 o 
  -1  -3   8      160.57      165.99      8.50 o 
   0  -3   8        0.50        0.06      0.28 o 
   1  -3   8      134.33      132.16      1.79 o 
   2  -3   8      528.28      551.76      3.71 o 
   3  -3   8       59.48       54.31      1.27 o 
   4  -3   8       52.21       57.14      1.37 o 
   5  -3   8       38.24       35.06      1.36 o 
   6  -3   8       18.03       17.42      0.95 o 
   7  -3   8        2.28        2.76      0.65 o 
   8  -3   8       54.02       55.88      1.79 o 
  -5  -2   8      254.94      258.78      4.86 o 
  -4  -2   8       31.62       27.94      1.13 o 
  -3  -2   8       44.67       47.20      1.30 o 
  -2  -2   8      156.42      146.67      5.05 o 
  -1  -2   8        8.10       10.69      0.69 o 
   0  -2   8        7.96        7.37      0.44 o 
   1  -2   8      952.08      975.86     20.00 o 
   2  -2   8      267.28      269.33      5.30 o 
   3  -2   8       23.85       22.80      0.89 o 
   4  -2   8      658.83      640.46     17.54 o 
   5  -2   8       67.63       64.82      3.11 o 
   6  -2   8        7.82       10.03      0.75 o 
   7  -2   8       26.53       26.10      1.17 o 
   8  -2   8       48.73       50.63      1.65 o 
  -5  -1   8        8.58        8.27      0.86 o 
  -4  -1   8       14.73       12.30      0.89 o 
  -3  -1   8      297.95      293.25      3.09 o 
  -2  -1   8        9.06       11.38      1.17 o 
  -1  -1   8       33.84       30.77      0.96 o 
   0  -1   8       21.90       22.82      0.71 o 
   1  -1   8       37.93       36.04      0.85 o 
   2  -1   8      360.79      348.65      7.39 o 
   3  -1   8     1756.01     1760.18      6.45 o 
   4  -1   8      352.71      338.70      5.34 o 
   5  -1   8        5.48        5.42      0.58 o 
   6  -1   8      120.21      115.32      2.03 o 
   7  -1   8      266.77      264.82      3.19 o 
   8  -1   8       72.36       74.83      1.89 o 
  -5   0   8        7.30        8.46      0.86 o 
  -4   0   8       77.79       71.93      1.72 o 
  -3   0   8        0.66        0.69      0.92 o 
  -2   0   8        6.28        6.15      0.65 o 
  -1   0   8       37.26       40.68      1.10 o 
   0   0   8        1.90        1.27      0.37 o 
   1   0   8      117.10      117.80      1.93 o 
   2   0   8       27.34       25.84      0.63 o 
   3   0   8        1.36        0.87      0.34 o 
   4   0   8      154.44      149.11      5.10 o 
   5   0   8      702.79      663.33      4.33 o 
   6   0   8      390.37      368.00     20.55 o 
   7   0   8       23.29       25.11      1.09 o 
   8   0   8       76.28       76.03      1.85 o 
  -5   1   8       43.98       47.96      1.58 o 
  -4   1   8       63.46       61.96      1.65 o 
  -3   1   8       56.70       55.46      1.48 o 
  -2   1   8      423.61      396.03     15.31 o 
  -1   1   8       13.15       13.95      1.46 o 
   0   1   8        0.08       -0.34      0.34 o 
   1   1   8       13.05       13.44      0.65 o 
   2   1   8      220.30      224.52      9.36 o 
   3   1   8       96.42       92.90      2.86 o 
   4   1   8       83.55       74.21      3.84 o 
   5   1   8       20.72       15.30      0.79 o 
   6   1   8      124.69      126.93      3.50 o 
   7   1   8      114.27      107.84      1.99 o 
   8   1   8       24.41       24.47      1.94 o 
   9   1   8        5.01        5.44      1.07 o 
  -5   2   8        6.25       10.01      0.97 o 
  -4   2   8        0.34        1.02      0.62 o 
  -3   2   8      118.51      115.97      3.45 o 
  -2   2   8       49.21       55.31      1.41 o 
  -1   2   8      175.50      166.14      2.20 o 
   0   2   8      414.20      422.10      8.79 o 
   1   2   8      382.23      367.41     11.76 o 
   2   2   8        3.63        5.36      0.41 o 
   3   2   8       96.66      113.69      3.07 o 
   4   2   8      204.98      218.35      6.09 o 
   5   2   8      181.82      177.40      6.61 o 
   6   2   8       60.12       63.80      2.28 o 
   7   2   8       13.67       15.21      1.60 o 
   8   2   8       26.48       24.78      1.65 o 
   9   2   8       26.41       25.17      1.85 o 
  -4   3   8       59.22       65.96      1.75 o 
  -3   3   8       23.54       16.94      0.93 o 
  -2   3   8       18.65       18.66      0.89 o 
  -1   3   8       45.09       45.66      2.14 o 
   0   3   8      364.29      383.75      3.30 o 
   1   3   8      437.93      446.93     15.16 o 
   2   3   8      294.63      317.83      2.75 o 
   3   3   8      200.31      195.52      7.51 o 
   4   3   8       24.14       20.59      0.75 o 
   5   3   8      101.31      101.35      2.41 o 
   6   3   8      216.81      202.90     18.32 o 
   7   3   8       32.80       29.44      1.65 o 
   8   3   8       30.07       24.68      1.55 o 
   9   3   8        9.63       11.18      1.46 o 
  -4   4   8        8.81        6.60      0.86 o 
  -3   4   8       25.38       25.44      1.13 o 
  -2   4   8        0.00        0.63      0.48 o 
  -1   4   8       29.35       25.22      1.03 o 
   0   4   8      578.46      542.92      4.09 o 
   1   4   8       40.26       37.58      1.10 o 
   2   4   8       89.62       95.49      1.61 o 
   3   4   8        8.09       13.12      0.54 o 
   4   4   8      267.21      266.12     11.21 o 
   5   4   8       65.15       72.28      2.55 o 
   6   4   8        8.98        9.13      1.07 o 
   7   4   8       19.40       17.49      1.36 o 
   8   4   8       35.54       33.53      1.94 o 
  -3   5   8       13.03       12.02      1.46 o 
  -2   5   8       11.69        9.28      0.82 o 
  -1   5   8      180.25      167.67      2.53 o 
   0   5   8      111.79      100.09      1.86 o 
   1   5   8      209.72      195.21      4.42 o 
   2   5   8      313.34      311.29      8.45 o 
   3   5   8      248.87      242.17      5.73 o 
   4   5   8        2.29        1.02      0.41 o 
   5   5   8        9.29        9.22      0.60 o 
   6   5   8       51.71       50.59      2.19 o 
   7   5   8        6.76        5.64      0.97 o 
   8   5   8        0.79        2.14      0.97 o 
  -3   6   8       41.82       48.87      1.61 o 
  -2   6   8        4.45        3.41      0.72 o 
  -1   6   8       11.02       10.25      0.82 o 
   0   6   8       53.30       47.25      1.41 o 
   1   6   8      175.08      163.97      2.40 o 
   2   6   8        5.66        6.03      1.07 o 
   3   6   8      347.05      332.15      4.76 o 
   4   6   8      161.80      164.71      3.40 o 
   5   6   8       30.12       28.29      0.88 o 
   6   6   8       19.75       22.59      1.03 o 
   7   6   8       13.67       14.48      1.26 o 
   8   6   8       46.21       46.16      2.24 o 
  -2   7   8        5.78        6.37      0.86 o 
  -1   7   8        1.59        2.55      0.69 o 
   0   7   8        1.71        3.35      0.83 o 
   1   7   8        8.41        9.37      0.79 o 
   2   7   8      172.00      154.71      3.50 o 
   3   7   8      192.35      188.81      3.79 o 
   5   7   8      101.78      104.43      3.49 o 
   6   7   8       48.20       45.10      3.40 o 
   7   7   8        0.10        0.79      0.57 o 
  -1   8   8        1.42        0.97      0.69 o 
   0   8   8        2.83        1.75      0.87 o 
   1   8   8        1.76        1.75      0.87 o 
   2   8   8        2.95        5.44      1.07 o 
   3   8   8        6.16        6.22      1.17 o 
   4   8   8       47.15       47.46      1.80 o 
   5   8   8       99.54      100.04      2.13 o 
   6   8   8       15.60       13.05      0.97 o 
   1   9   8        5.12        5.25      1.17 o 
   2   9   8        4.97        4.76      1.17 o 
   3   9   8        3.76        1.94      1.07 o 
   4   9   8        6.11       10.86      1.03 o 
   5   9   8        2.61        2.28      0.79 o 
  -2  -8   9        1.31        1.46      0.97 o 
  -1  -8   9        0.13       -0.49      0.78 o 
   1  -8   9       53.03       52.77      2.33 o 
   2  -8   9        7.93        7.87      1.26 o 
   3  -8   9       14.02       15.28      1.02 o 
  -3  -7   9        4.36        3.60      1.07 o 
  -2  -7   9        4.82        5.54      1.07 o 
  -1  -7   9      113.00      126.23      3.21 o 
   1  -7   9       50.80       50.34      2.14 o 
   2  -7   9       60.90       61.08      1.60 o 
   3  -7   9       60.25       58.70      1.64 o 
   4  -7   9       13.13       12.28      1.12 o 
  -4  -6   9       27.04       26.63      1.85 o 
  -3  -6   9       21.95       20.21      1.55 o 
  -2  -6   9       12.87       14.09      1.26 o 
  -1  -6   9      121.35      126.62      3.01 o 
   1  -6   9       14.30       17.73      0.89 o 
   2  -6   9      114.33      109.96      5.39 o 
   3  -6   9       38.94       41.54      1.34 o 
   4  -6   9       64.51       64.05      1.71 o 
   5  -6   9       30.89       31.96      1.34 o 
  -4  -5   9       57.43       59.57      2.43 o 
  -3  -5   9      105.80      109.03      3.01 o 
  -2  -5   9        2.45        2.62      0.78 o 
  -1  -5   9        0.39        0.04      0.37 o 
   0  -5   9       85.91       85.96      1.85 o 
   1  -5   9      120.95      109.10      2.92 o 
   2  -5   9      192.99      192.08      2.62 o 
   3  -5   9       22.19       26.60      2.43 o 
   4  -5   9       16.90       16.27      0.93 o 
   5  -5   9       59.92       61.29      1.68 o 
   6  -5   9       22.66       22.73      1.20 o 
  -5  -4   9        3.68        4.18      1.17 o 
  -4  -4   9      180.35      200.57      4.28 o 
  -3  -4   9       59.11       57.43      2.24 o 
  -2  -4   9      186.66      180.85      8.55 o 
  -1  -4   9      397.73      369.51     12.78 o 
   0  -4   9       52.63       54.54      2.06 o 
   1  -4   9       65.65       69.24      2.67 o 
   2  -4   9       79.02       77.21      1.58 o 
   3  -4   9      222.97      205.38      7.82 o 
   4  -4   9      137.59      137.49      2.23 o 
   5  -4   9        0.02       -0.39      0.48 o 
   6  -4   9        5.24        6.71      0.82 o 
   7  -4   9       47.47       48.93      1.65 o 
  -5  -3   9       26.53       26.92      1.85 o 
  -4  -3   9       55.39       57.53      2.33 o 
  -3  -3   9       65.62       61.97      1.58 o 
  -2  -3   9      590.68      582.95     23.47 o 
  -1  -3   9      151.82      148.57      4.47 o 
   0  -3   9      267.22      249.84      5.38 o 
   1  -3   9      323.64      286.71     12.05 o 
   2  -3   9      257.25      264.57      4.62 o 
   3  -3   9      151.81      155.45      2.16 o 
   4  -3   9       32.27       32.66      1.13 o 
   5  -3   9      130.02      123.92      2.16 o 
   6  -3   9       61.63       61.93      1.65 o 
   7  -3   9        1.11        0.89      0.61 o 
  -5  -2   9      136.33      126.52      3.60 o 
  -4  -2   9      225.48      213.22      2.91 o 
  -3  -2   9       35.45       34.96      1.20 o 
  -2  -2   9       45.62       39.66      1.20 o 
  -1  -2   9      181.83      169.91      5.00 o 
   0  -2   9      668.44      648.22     34.21 o 
   1  -2   9      120.75      113.33      3.11 o 
   2  -2   9      162.57      140.82      1.88 o 
   3  -2   9      153.00      140.84      4.23 o 
   4  -2   9      189.48      181.04      2.37 o 
   5  -2   9       79.62       76.73      1.65 o 
   6  -2   9        0.08        0.39      0.49 o 
   7  -2   9       47.54       50.93      2.33 o 
   8  -2   9       54.77       58.19      1.79 o 
  -5  -1   9       39.84       37.33      1.46 o 
  -4  -1   9       28.94       30.72      1.24 o 
  -3  -1   9      573.41      565.13      4.50 o 
  -2  -1   9      819.05      767.80     30.80 o 
  -1  -1   9       12.94       11.36      0.97 o 
   0  -1   9       11.94        9.37      1.51 o 
   1  -1   9       31.23       30.11      1.39 o 
   2  -1   9      605.84      561.62      6.37 o 
   3  -1   9        6.90        8.43      0.65 o 
   4  -1   9      199.76      204.08      2.44 o 
   5  -1   9        4.56        3.77      0.55 o 
   6  -1   9       24.58       24.17      1.06 o 
   7  -1   9       46.62       48.06      1.51 o 
   8  -1   9       16.61       16.57      1.10 o 
  -5   0   9       16.88       16.57      1.10 o 
  -4   0   9       12.17       14.33      0.93 o 
  -3   0   9      155.51      136.36      2.30 o 
  -2   0   9       71.88       65.85      1.75 o 
  -1   0   9     1255.67     1238.98     27.94 o 
   0   0   9      690.47      654.33     20.41 o 
   1   0   9      130.19      124.11      5.39 o 
   2   0   9       74.26       77.60      1.41 o 
   3   0   9       58.24       59.49      1.60 o 
   4   0   9       42.01       35.87      1.31 o 
   5   0   9       56.26       56.82      2.04 o 
   6   0   9      104.09       96.04      5.64 o 
   7   0   9       44.85       47.76      1.48 o 
   8   0   9       66.33       60.60      4.91 o 
  -4   1   9       15.72       17.47      1.06 o 
  -3   1   9       78.93       70.02      1.72 o 
  -2   1   9        2.90        4.57      0.62 o 
  -1   1   9      243.49      220.24      5.39 o 
   0   1   9      129.06      125.92      5.83 o 
   1   1   9     1881.74     1799.42     35.76 o 
   2   1   9      173.72      162.33     10.01 o 
   3   1   9        0.08       -0.03      0.28 o 
   4   1   9        6.72        7.79      0.69 o 
   5   1   9      229.36      230.78      6.27 o 
   6   1   9       58.26       57.24      3.74 o 
   7   1   9      285.25      266.01      9.96 o 
   8   1   9       15.79       16.21      1.12 o 
  -4   2   9       12.16       10.28      0.93 o 
  -3   2   9       17.14       15.03      0.97 o 
  -2   2   9       80.93       73.91      1.72 o 
  -1   2   9        9.36        8.32      0.69 o 
   0   2   9      136.19      139.44     10.50 o 
   1   2   9      186.87      167.92      5.00 o 
   2   2   9      278.37      270.54      3.11 o 
   3   2   9      175.04      177.46      6.97 o 
   4   2   9       72.99       68.73      3.60 o 
   5   2   9       43.02       39.09      1.70 o 
   6   2   9      147.58      142.12      3.98 o 
   7   2   9       74.16       72.22      4.42 o 
   8   2   9       29.62       24.88      1.75 o 
  -4   3   9       60.49       62.47      1.82 o 
  -3   3   9       33.55       32.71      1.31 o 
  -2   3   9        4.39        2.26      0.55 o 
  -1   3   9       25.18       24.94      1.80 o 
   0   3   9      391.34      375.71     14.33 o 
   1   3   9        5.26        4.12      0.58 o 
   2   3   9        7.62        8.68      0.72 o 
   3   3   9      312.24      293.83      5.10 o 
   4   3   9       45.63       46.49      1.48 o 
   5   3   9        4.10        2.95      0.51 o 
   6   3   9       12.18       12.52      1.89 o 
   7   3   9        8.38        8.36      1.17 o 
   8   3   9       52.50       52.18      2.33 o 
  -3   4   9        0.02       -0.33      0.58 o 
  -2   4   9       86.49      100.03      2.06 o 
  -1   4   9       65.55       68.71      1.65 o 
   0   4   9        7.67        4.43      0.65 o 
   1   4   9      106.90      110.74      4.47 o 
   2   4   9      166.77      170.56      2.27 o 
   3   4   9       22.33       26.26      0.96 o 
   4   4   9      134.44      136.52      3.71 o 
   5   4   9        0.07        0.49      0.33 o 
   6   4   9        4.53        4.37      0.87 o 
   7   4   9        0.02        1.07      0.78 o 
   8   4   9        5.54        5.64      1.17 o 
  -3   5   9       16.56       19.59      1.17 o 
  -2   5   9       53.75       61.47      1.72 o 
  -1   5   9        8.62       10.19      0.86 o 
   0   5   9      112.77      133.08      6.07 o 
   1   5   9       15.57       15.72      0.89 o 
   2   5   9       13.21       10.40      0.76 o 
   3   5   9       76.34       78.18      3.11 o 
   4   5   9      143.91      143.43      3.11 o 
   5   5   9       98.34       99.86      3.47 o 
   6   5   9      138.73      137.12      3.21 o 
   7   5   9       49.19       52.86      2.24 o 
   8   5   9        1.20        3.69      1.07 o 
  -2   6   9       38.21       39.30      1.51 o 
  -1   6   9       13.39       15.21      0.99 o 
   0   6   9       10.20       15.02      0.96 o 
   1   6   9       26.73       26.78      2.33 o 
   2   6   9       11.51       16.80      1.07 o 
   3   6   9       18.24       15.65      1.26 o 
   4   6   9        9.66        9.13      1.07 o 
   5   6   9       51.18       57.80      1.75 o 
   6   6   9       56.11       62.51      1.71 o 
   7   6   9       65.06       60.64      2.43 o 
  -1   7   9       12.66       14.97      1.03 o 
   0   7   9        8.17        9.56      0.93 o 
   1   7   9        0.42       -0.25      0.87 o 
   2   7   9        0.09        1.55      0.78 o 
   3   7   9       95.75       91.83      2.82 o 
   4   7   9        0.45        2.14      0.87 o 
   5   7   9        1.49        1.61      0.78 o 
   6   7   9       35.08       39.67      1.10 o 
   7   7   9       19.21       17.88      1.46 o 
   1   8   9        0.74        0.68      0.78 o 
   2   8   9        0.95       -0.68      0.78 o 
   3   8   9        2.71        2.72      0.97 o 
   5   8   9       77.25       83.98      2.06 o 
   0  -8  10        7.46        9.23      1.26 o 
   1  -8  10       12.68       12.83      1.46 o 
  -1  -7  10       33.95       44.22      2.14 o 
   0  -7  10       74.80       76.96      2.62 o 
   1  -7  10        1.50        0.78      0.78 o 
   2  -7  10       10.42       11.99      0.91 o 
   3  -7  10       20.16       21.61      1.13 o 
   4  -7  10       19.10       22.10      1.20 o 
  -3  -6  10        0.64        2.92      1.07 o 
  -2  -6  10       69.80       74.44      2.53 o 
   0  -6  10       22.43       23.32      1.55 o 
   1  -6  10      127.76      136.64      2.27 o 
   2  -6  10      125.53      139.78      4.86 o 
   3  -6  10       11.23       10.62      0.86 o 
   4  -6  10       47.25       44.81      1.51 o 
   5  -6  10       27.16       28.23      1.31 o 
  -3  -5  10       54.89       61.90      2.43 o 
  -2  -5  10       78.58       78.42      2.62 o 
   0  -5  10      133.06      123.59      3.40 o 
   1  -5  10        4.81        5.93      0.65 o 
   2  -5  10       18.30       15.82      0.93 o 
   3  -5  10      204.89      212.35      2.85 o 
   4  -5  10      155.70      160.90      2.62 o 
   5  -5  10        9.34        9.29      1.17 o 
   6  -5  10       85.91       78.62      2.06 o 
  -4  -4  10        1.50        2.04      1.07 o 
  -3  -4  10       89.38       92.90      2.92 o 
  -2  -4  10        0.60        1.17      0.87 o 
  -1  -4  10       21.39       21.74      1.26 o 
   0  -4  10       21.22       17.49      1.26 o 
   1  -4  10        1.15        2.18      0.51 o 
   2  -4  10      134.69      125.38      4.52 o 
   3  -4  10       14.68       19.29      0.97 o 
   4  -4  10        6.13        6.04      0.72 o 
   5  -4  10      178.23      187.11      2.82 o 
   6  -4  10       52.82       54.41      2.04 o 
  -4  -3  10       65.97       65.89      2.62 o 
  -3  -3  10       20.46       17.91      0.99 o 
  -2  -3  10        0.23       -0.21      0.47 o 
  -1  -3  10      123.85      120.62      7.05 o 
   0  -3  10       93.11       88.42      3.98 o 
   1  -3  10       99.28       86.26      1.60 o 
   2  -3  10        2.11        2.21      0.48 o 
   3  -3  10      137.79      137.70      4.42 o 
   4  -3  10      138.23      130.01      2.16 o 
   5  -3  10        1.45        0.34      0.48 o 
   6  -3  10        0.76       -0.19      0.58 o 
   7  -3  10       20.98       23.59      1.20 o 
  -4  -2  10       16.07       17.13      1.10 o 
  -3  -2  10       13.62       16.13      0.96 o 
  -2  -2  10      128.27      118.48      2.28 o 
  -1  -2  10        9.54        9.18      0.83 o 
   0  -2  10      137.84      137.54      6.41 o 
   1  -2  10       54.28       45.96      1.85 o 
   2  -2  10       49.45       38.10      1.51 o 
   3  -2  10      350.98      325.34      3.15 o 
   4  -2  10      112.88      120.28      3.98 o 
   5  -2  10       77.04       79.93      1.79 o 
   6  -2  10       51.32       46.94      1.44 o 
   7  -2  10        3.46        3.95      0.76 o 
  -4  -1  10       25.19       26.80      1.27 o 
  -3  -1  10        2.28        2.76      0.65 o 
  -2  -1  10      119.62      115.73      4.71 o 
  -1  -1  10       18.58       18.26      1.17 o 
   0  -1  10       17.56       16.17      1.12 o 
   1  -1  10       38.07       39.18      1.94 o 
   2  -1  10      864.88      845.03     12.49 o 
   3  -1  10      316.22      298.62      3.98 o 
   4  -1  10       77.42       66.96      1.51 o 
   5  -1  10       74.38       65.91      2.28 o 
   6  -1  10       73.82       71.74      1.72 o 
   7  -1  10      158.10      154.71      8.26 o 
   8  -1  10        6.99       10.03      0.99 o 
  -4   0  10       11.50       11.26      0.95 o 
  -3   0  10       35.13       35.45      1.34 o 
  -2   0  10       12.36       11.23      0.86 o 
  -1   0  10      121.79      121.58      2.67 o 
   0   0  10      155.30      149.17      6.07 o 
   1   0  10       38.06       39.53      1.99 o 
   2   0  10       25.56       27.06      1.51 o 
   3   0  10       16.33       14.26      0.79 o 
   4   0  10      720.25      698.60      7.29 o 
   5   0  10      443.51      406.28     27.79 o 
   6   0  10        0.93        2.08      0.58 o 
   7   0  10       34.59       34.06      1.31 o 
   8   0  10        8.51       10.82      0.95 o 
  -4   1  10        9.76       10.74      0.99 o 
  -3   1  10       11.94       12.78      0.96 o 
  -2   1  10       86.68       86.74      1.86 o 
  -1   1  10       98.25       97.19      2.48 o 
   0   1  10       20.70       18.89      0.93 o 
   1   1  10      223.08      229.19      7.05 o 
   2   1  10      514.12      506.30     38.34 o 
   3   1  10        0.04       -0.73      0.49 o 
   4   1  10       60.15       58.66      1.41 o 
   5   1  10        7.15        7.81      0.68 o 
   6   1  10      510.43      478.46     15.84 o 
   7   1  10      115.79      111.05      6.41 o 
   8   1  10        0.00        0.31      0.58 o 
  -3   2  10       27.10       27.91      2.14 o 
  -2   2  10        1.47        0.70      0.51 o 
  -1   2  10       49.82       45.66      1.37 o 
   0   2  10      125.82      139.79      6.90 o 
   1   2  10      711.72      681.76     33.43 o 
   2   2  10        7.12        5.71      0.62 o 
   3   2  10      302.57      301.95      8.16 o 
   4   2  10      247.44      222.53     10.64 o 
   5   2  10       27.99       23.74      1.31 o 
   6   2  10       10.34       10.43      0.79 o 
   7   2  10        7.24        7.15      0.79 o 
   8   2  10      104.92      102.72      3.21 o 
  -3   3  10       22.30       23.67      1.36 o 
  -2   3  10       14.05       14.03      0.96 o 
  -1   3  10       37.58       40.09      1.34 o 
   0   3  10        3.92        5.16      0.69 o 
   1   3  10      199.56      191.45      2.54 o 
   2   3  10       95.53       97.61      1.78 o 
   3   3  10      634.69      624.64     21.18 o 
   4   3  10      207.71      185.23      2.82 o 
   5   3  10      369.73      356.09     17.93 o 
   6   3  10       66.76       66.71      1.75 o 
   7   3  10        4.56        6.51      1.07 o 
   8   3  10        1.22        2.62      0.97 o 
  -2   4  10       20.98       24.58      1.20 o 
  -1   4  10       38.64       41.07      1.41 o 
   0   4  10       50.01       47.66      1.44 o 
   1   4  10        4.49        4.05      0.65 o 
   2   4  10        0.87        0.97      0.68 o 
   3   4  10        3.24        2.39      0.48 o 
   4   4  10       87.08       82.00      5.98 o 
   5   4  10      255.62      257.81     12.54 o 
   6   4  10      106.09      104.66      2.82 o 
   7   4  10      125.52      125.45      3.30 o 
   8   4  10        7.41        7.09      1.26 o 
  -2   5  10       51.66       53.30      1.72 o 
  -1   5  10       22.61       24.63      1.20 o 
   0   5  10       17.19       14.55      1.55 o 
   1   5  10       70.97       73.76      1.72 o 
   2   5  10       24.25       17.96      1.70 o 
   3   5  10       29.99       24.22      0.99 o 
   4   5  10       15.41       13.68      0.86 o 
   6   5  10        6.52        6.61      1.07 o 
   7   5  10       41.30       40.04      2.04 o 
  -1   6  10        0.02        0.65      0.65 o 
   0   6  10       28.80       32.36      1.31 o 
   1   6  10        0.00        0.05      0.78 o 
   2   6  10       60.57       65.23      2.19 o 
   3   6  10       94.66       94.36      2.82 o 
   4   6  10       25.35       27.02      1.65 o 
   5   6  10        3.40        5.05      0.79 o 
   7   6  10      106.97      111.36      3.21 o 
   0   7  10        2.65        4.84      0.86 o 
   1   7  10        1.74        2.72      0.68 o 
   2   7  10       21.75       24.97      1.65 o 
   3   7  10        0.07        0.78      0.87 o 
   4   7  10       55.83       63.65      2.43 o 
   5   7  10       40.84       42.04      2.19 o 
   6   7  10        0.16       -0.24      0.69 o 
   3   8  10       10.91       12.15      1.46 o 
   4   8  10       23.36       27.40      1.85 o 
   0  -7  11       12.66       14.38      1.36 o 
   1  -7  11       44.53       46.45      2.24 o 
   2  -7  11       21.02       23.52      1.85 o 
   1  -6  11        0.39        1.55      0.62 o 
   2  -6  11        3.90        6.55      0.79 o 
   3  -6  11       29.85       24.49      1.17 o 
   4  -6  11       13.43       14.66      1.06 o 
  -2  -5  11       19.37       18.85      1.55 o 
   0  -5  11       45.77       40.52      1.85 o 
   1  -5  11       75.96       77.16      1.99 o 
   2  -5  11       60.20       56.58      1.54 o 
   3  -5  11        4.49        2.93      0.65 o 
   4  -5  11       11.77       14.00      0.96 o 
   5  -5  11       19.78       20.27      1.17 o 
  -3  -4  11        0.57        1.55      0.97 o 
  -2  -4  11       24.98       28.47      1.75 o 
  -1  -4  11       96.66       96.05      4.71 o 
   0  -4  11       57.19       46.64      1.94 o 
   1  -4  11        0.20        0.19      0.58 o 
   2  -4  11       66.82       66.20      3.35 o 
   3  -4  11      167.34      173.44      2.58 o 
   4  -4  11       48.00       44.93      1.44 o 
   5  -4  11        6.71        9.28      1.70 o 
   6  -4  11       17.91       19.32      1.41 o 
  -3  -3  11       96.04      104.76      3.21 o 
  -2  -3  11       63.55       63.46      1.65 o 
  -1  -3  11        2.46        1.94      0.58 o 
   0  -3  11       70.49       72.98      2.33 o 
   1  -3  11       90.62       85.52      2.53 o 
   2  -3  11      114.71      104.13      2.53 o 
   3  -3  11        1.02        0.21      0.51 o 
   4  -3  11      169.26      169.13      2.54 o 
   5  -3  11      101.50      110.62      2.20 o 
   6  -3  11       12.36       13.49      0.99 o 
  -3  -2  11        5.89        5.13      1.36 o 
  -2  -2  11       54.55       63.46      3.45 o 
  -1  -2  11      308.46      308.99     25.65 o 
   0  -2  11      102.87      114.16      5.54 o 
   1  -2  11        2.14        1.07      0.78 o 
   2  -2  11        0.52        0.39      0.68 o 
   3  -2  11      154.11      158.79      2.38 o 
   4  -2  11       64.78       61.78      2.14 o 
   5  -2  11        0.01        0.49      0.55 o 
   6  -2  11       59.65       59.40      1.68 o 
   7  -2  11       69.46       73.12      2.58 o 
  -3  -1  11       56.86       58.12      1.72 o 
  -2  -1  11       31.01       29.82      1.55 o 
  -1  -1  11       35.81       29.54      1.17 o 
   0  -1  11       81.56       82.02      2.82 o 
   1  -1  11      100.19      109.64      3.01 o 
   2  -1  11      252.68      251.40      4.18 o 
   3  -1  11       49.96       48.60      1.34 o 
   4  -1  11       15.20       11.73      0.87 o 
   5  -1  11        2.92        3.06      0.58 o 
   6  -1  11       90.31       91.63      4.08 o 
   7  -1  11        0.03        0.60      0.54 o 
  -3   0  11        7.09       10.37      0.96 o 
  -2   0  11      118.20      109.77      7.05 o 
  -1   0  11       87.84       81.18      4.52 o 
   0   0  11       39.03       41.24      2.82 o 
   1   0  11       56.94       62.05      4.23 o 
   2   0  11      183.70      175.11      3.50 o 
   3   0  11        0.02       -0.10      0.58 o 
   4   0  11       11.80       10.64      0.92 o 
   5   0  11       20.46       16.31      0.89 o 
   6   0  11        0.12        0.44      0.55 o 
   7   0  11        0.36        0.70      0.68 o 
  -3   1  11       15.97       14.78      1.03 o 
  -2   1  11        1.91        2.58      0.73 o 
  -1   1  11        4.04        4.77      0.69 o 
   0   1  11      102.92       96.77      4.18 o 
   1   1  11      313.39      290.91     13.60 o 
   2   1  11        0.01       -0.04      0.44 o 
   3   1  11       35.45       37.02      1.75 o 
   4   1  11        0.05       -0.10      0.68 o 
   5   1  11       11.11       10.81      0.79 o 
   6   1  11      227.83      222.26     12.63 o 
   7   1  11      116.77      106.89      3.94 o 
  -3   2  11        0.01        0.49      0.97 o 
  -2   2  11        0.38        0.11      0.63 o 
  -1   2  11       21.07       22.91      1.06 o 
   0   2  11        6.44        6.82      0.87 o 
   1   2  11       31.90       33.66      1.60 o 
   2   2  11       25.74       23.25      1.31 o 
   3   2  11        4.38        2.04      0.78 o 
   4   2  11        0.58        0.39      0.58 o 
   5   2  11        9.23        9.17      0.79 o 
   6   2  11        9.95       10.73      1.41 o 
   7   2  11        0.01        1.19      0.58 o 
  -2   3  11        3.62        4.76      0.76 o 
  -1   3  11        4.43        4.34      0.92 o 
   0   3  11        4.54        3.98      0.65 o 
   1   3  11        0.32        0.13      0.51 o 
   2   3  11        2.98        7.24      0.83 o 
   3   3  11        2.51        4.10      0.62 o 
   4   3  11        7.05        6.12      0.97 o 
   5   3  11       86.61       91.05      2.62 o 
   6   3  11       77.31       72.23      3.50 o 
   7   3  11       21.37       21.57      1.55 o 
  -1   4  11        1.75        3.27      0.68 o 
   0   4  11       57.49       65.99      1.72 o 
   1   4  11       31.97       29.10      1.41 o 
   2   4  11        4.55        4.02      0.65 o 
   3   4  11        9.81       10.01      0.76 o 
   4   4  11       22.78       29.43      1.06 o 
   5   4  11       65.05       69.38      2.33 o 
   7   4  11      137.57      141.10      3.50 o 
  -1   5  11       64.32       70.51      1.92 o 
   0   5  11       15.48       19.34      1.10 o 
   1   5  11       15.20       20.84      1.31 o 
   2   5  11      110.99      123.00      2.27 o 
   3   5  11       34.70       33.99      1.24 o 
   4   5  11       11.88       10.69      0.82 o 
   7   5  11      126.37      115.54      3.21 o 
   0   6  11        0.03        1.12      0.62 o 
   1   6  11       91.55       98.37      2.16 o 
   2   6  11        0.01        0.58      0.97 o 
   3   6  11       22.44       27.99      1.75 o 
   4   6  11       80.84       82.41      2.72 o 
   5   6  11       63.60       77.74      2.62 o 
   2   7  11        2.65        3.60      1.07 o 
   3   7  11       48.65       51.50      2.33 o 
   4   7  11        1.73        3.30      1.07 o 
   2  -6  12       16.25       21.14      1.13 o 
   0  -5  12       53.82       54.81      2.24 o 
   1  -5  12        6.35        8.55      1.17 o 
   2  -5  12       51.52       53.01      1.85 o 
   3  -5  12       32.65       30.86      1.31 o 
   4  -5  12       58.92       64.02      1.82 o 
  -1  -4  12       44.30       39.84      1.94 o 
   0  -4  12       35.45       30.42      1.65 o 
   1  -4  12       24.14       22.64      1.46 o 
   2  -4  12        1.36        2.04      0.87 o 
   3  -4  12        0.49        1.25      0.58 o 
   4  -4  12      174.73      171.48      2.75 o 
   5  -4  12       48.45       43.86      1.54 o 
  -2  -3  12       48.54       58.79      5.68 o 
  -1  -3  12      144.48      149.21      7.09 o 
   0  -3  12       28.75       29.64      1.75 o 
   1  -3  12        1.35        2.24      0.78 o 
   2  -3  12        2.08        4.18      0.87 o 
   3  -3  12      151.24      148.99      3.26 o 
   4  -3  12        0.18        0.14      0.87 o 
   5  -3  12       14.92       16.21      1.02 o 
   6  -3  12       19.21       16.92      1.13 o 
  -2  -2  12       59.03       59.39      4.23 o 
  -1  -2  12        4.03        4.05      0.69 o 
   0  -2  12       26.85       23.81      1.65 o 
   1  -2  12        7.79        6.71      0.97 o 
   2  -2  12       37.90       35.47      1.75 o 
   3  -2  12       77.85       69.00      2.43 o 
   4  -2  12       21.24       15.23      1.07 o 
   5  -2  12       26.67       24.06      1.17 o 
   6  -2  12       15.81       14.47      0.99 o 
  -2  -1  12       28.62       27.55      1.31 o 
  -1  -1  12       56.09       60.83      2.96 o 
   0  -1  12       31.23       32.53      1.20 o 
   1  -1  12        0.01       -0.10      0.68 o 
   2  -1  12       65.54       66.08      2.33 o 
   3  -1  12        0.08       -0.10      0.68 o 
   4  -1  12       25.01       32.26      1.75 o 
   5  -1  12       31.79       33.73      1.31 o 
   6  -1  12       75.92       73.61      2.58 o 
   7  -1  12       25.17       22.35      1.24 o 
  -2   0  12        3.48        3.50      0.76 o 
  -1   0  12        3.99        4.20      0.72 o 
   0   0  12       16.26       15.82      2.04 o 
   1   0  12       45.98       48.82      3.26 o 
   2   0  12        5.47        3.69      0.97 o 
   3   0  12       51.16       55.68      2.14 o 
   4   0  12       19.64       21.48      1.46 o 
   5   0  12        4.04        3.27      0.62 o 
   6   0  12       11.65       15.04      0.99 o 
   7   0  12       45.89       49.08      1.61 o 
  -2   1  12        2.54        3.70      0.76 o 
  -1   1  12        3.98        4.77      0.76 o 
   0   1  12        0.48        0.97      0.55 o 
   1   1  12       21.22       21.86      1.99 o 
   2   1  12       56.44       55.58      2.24 o 
   3   1  12        0.11       -0.49      0.58 o 
   4   1  12        1.45        1.85      0.87 o 
   5   1  12       31.47       36.93      1.85 o 
   6   1  12       42.14       43.63      1.44 o 
   7   1  12        2.02        3.44      0.72 o 
  -1   2  12        2.28        2.82      0.69 o 
   0   2  12       18.47       20.71      2.82 o 
   1   2  12        0.71        2.75      0.58 o 
   2   2  12       60.97       61.00      2.14 o 
   3   2  12       49.56       47.42      2.04 o 
   4   2  12        7.32        8.84      1.17 o 
   5   2  12        3.46        3.01      0.87 o 
   6   2  12       45.31       42.55      1.85 o 
   7   2  12       14.99       17.65      1.10 o 
  -1   3  12       11.37       12.34      1.03 o 
   0   3  12       21.25       22.89      1.17 o 
   1   3  12       17.95       17.84      1.03 o 
   2   3  12       32.51       33.50      1.27 o 
   3   3  12        8.23       12.76      0.86 o 
   4   3  12       16.30       21.86      1.46 o 
   5   3  12       70.39       68.61      2.43 o 
   6   3  12        0.40       -0.10      0.78 o 
   7   3  12        5.08        8.07      1.17 o 
   0   4  12        4.04        3.43      0.76 o 
   1   4  12        2.41        1.75      0.69 o 
   2   4  12       66.13       73.26      1.82 o 
   3   4  12       34.78       36.78      1.89 o 
   4   4  12       45.35       41.30      1.94 o 
   5   4  12        1.44        3.50      0.87 o 
   1   5  12        5.63        7.82      0.89 o 
   2   5  12       27.82       30.30      1.31 o 
   3   5  12       18.25       19.39      1.03 o 
   4   5  12       32.18       37.04      1.34 o 
   2   6  12       49.14       53.01      1.65 o 
   3   6  12        0.92        2.92      0.97 o 
   4   6  12        6.74        6.80      1.17 o 
   0  -4  13        9.31        8.55      1.17 o 
   1  -4  13        0.13       -0.58      0.68 o 
   2  -4  13        0.16       -0.10      0.78 o 
   3  -4  13       55.20       62.29      2.53 o 
   0  -3  13       54.87       55.58      2.33 o 
   1  -3  13       15.51       18.66      1.46 o 
   2  -3  13        0.02        0.00      0.68 o 
   3  -3  13        0.28       -0.19      0.68 o 
   4  -3  13       32.07       33.53      1.94 o 
   5  -3  13        2.29        2.43      1.17 o 
  -1  -2  13       25.68       23.93      1.99 o 
   0  -2  13       22.46       26.63      1.75 o 
   1  -2  13       20.22       19.53      1.46 o 
   2  -2  13       18.47       20.50      1.55 o 
   3  -2  13       51.66       49.46      2.14 o 
   4  -2  13       57.49       54.90      2.33 o 
   5  -2  13        9.80       12.13      0.96 o 
  -1  -1  13       53.37       61.02      6.07 o 
   0  -1  13      108.97      117.58      3.30 o 
   1  -1  13       45.72       43.24      2.14 o 
   2  -1  13        3.73        2.14      0.97 o 
   3  -1  13       68.29       61.90      2.43 o 
   4  -1  13        0.91        1.46      0.87 o 
   5  -1  13        1.55        1.46      0.87 o 
   6  -1  13       10.41       11.30      1.21 o 
  -1   0  13        9.56       12.22      1.06 o 
   0   0  13        2.06        1.21      0.62 o 
   1   0  13       95.13      104.27      3.11 o 
   2   0  13      192.58      198.43      4.18 o 
   3   0  13        1.52        2.62      0.87 o 
   4   0  13        4.99        7.19      1.07 o 
   5   0  13        3.74        2.82      0.97 o 
   6   0  13       17.75       15.39      1.06 o 
   0   1  13       70.60       75.51      6.37 o 
   1   1  13        0.13       -0.31      0.58 o 
   2   1  13        9.44        8.36      1.26 o 
   3   1  13       59.10       67.83      2.53 o 
   4   1  13       17.07       17.98      1.46 o 
   5   1  13        0.60        1.36      0.87 o 
   6   1  13       76.47       79.68      2.82 o 
   0   2  13       20.33       21.21      2.82 o 
   1   2  13      129.84      135.52      6.37 o 
   2   2  13       65.67       63.75      2.53 o 
   3   2  13        0.17        0.00      0.78 o 
   4   2  13        1.67        0.29      0.78 o 
   5   2  13       28.96       34.01      1.94 o 
   6   2  13        0.01        0.00      0.87 o 
   1   3  13        0.00       -0.30      0.65 o 
   2   3  13       26.14       34.60      1.34 o 
   3   3  13       85.47       91.25      2.92 o 
   4   3  13        9.53        9.91      1.26 o 
   5   3  13        0.69        0.78      0.87 o 
   6   3  13       20.38       22.93      1.65 o 
   2   4  13        0.35        0.19      0.68 o 
   3   4  13        8.43        9.87      1.17 o 
   4   4  13       14.41       17.01      1.46 o 
   5   4  13       28.35       32.75      1.85 o 
   2  -2  14        0.80        0.68      0.87 o 
   3  -2  14       30.49       33.62      1.94 o 
   1  -1  14       29.16       28.08      1.85 o 
   2  -1  14        0.09        0.19      0.87 o 
   3  -1  14        5.85        5.34      1.17 o 
   4  -1  14       31.54       35.08      1.94 o 
   1   0  14        0.35        1.75      0.97 o 
   2   0  14      125.74      137.99      3.79 o 
   3   0  14       54.79       56.07      2.53 o 
   4   0  14        4.98        6.12      1.17 o 
   2   1  14        9.17       11.37      1.36 o 
   3   1  14        9.05       11.95      1.36 o 
   4   1  14      174.41      194.26      4.37 o 
   2   2  14       39.87       39.45      2.14 o 
   3   2  14       59.02       62.48      2.62 o 
   4   2  14        3.15        2.72      1.17 o 
                                                 
